# Supplementary material for: Distinct clinical and immunological profiles of patients with evidence of SARS-CoV-2 infection in sub-Saharan Africa
Source: Nat Commun. 2021 Jun 11;12:3554. doi: 10.1038/s41467-021-23267-w (PMC8196064; doi:10.1038/s41467-021-23267-w)
Supplement: Supplementary file 4 — Source Data [file 41467_2021_23267_MOESM4_ESM.xlsx]

## Sheet: Figure 1a
Figure 1a
	PID	Sample_ID	Enrolment	infection_likelihood	fever	cough	dyspnoea	ari	sex	Agegroup	pregyn_rptestcd	First_symptom	Admission_date	Temp	HR	RR	SBP	DBP	Dehydration	Arm_measured	Arm_circum	CRT	SpO2	O2_air	AVPU	GCS	IHD	CPD	Asthma	CKD	CLD	Neurology	Diabetes	Malnutrition	Smoker	TB	Asplenia	Malignancy	HIV	Other	Fever	Cough	Sputum	Haemoptysis	Sore_throat	Coryza	Wheeze	Chest_pain	Myalgia
	CVD11020	CMT1QB	2020-04-21	1	1	1	1	1	1	18-29	0	2020-03-15	2020-03-23	35.4	118	56	145	102	2	0		1	98	1	1	15	2	2	2	2	2	2	2	2	1	2	2	2	3		1	1	2	2	2	2	2	2	2
	CVD11038	CMT1X5	2020-04-24	1	1	1	1	1	1	30-39	0	2020-04-23	2020-04-23	38.1	98	44	138	78	2	0		1	98	2	1	15	2	2	2	2	2	2	2	2		2	2	1	1		1	1	1		1
	CVD11046	CMT1Q7	2020-04-27	1	1	1	1	1	1	18-29	0	2020-04-23	2020-04-26	37.7	125	34	125	86	2	0		1	97	2	1	15	2	2	2	2	2	2	2	2	2	2	2	2	4		1	1	1	2	2	2	2	1	2
	CVD11053	CMT1XL	2020-04-28	1	1	1	1	1	1	50-59	0	2020-04-26	2020-04-27	37.6	110	31	102	72	2	0		1	78	2	1	15	2	2	2	2	2	2	2	2	1	1	2	1	2		1	1	1	2	1	2	2	2	2
	CVD11061	CMT1X9	2020-05-05	1	1	1	1	1	1	60-69	0	2020-04-30	2020-05-04	39	146	32	81	56	2	1	27	1	97	2	1	15	2	2	2	2	2	2	2	2	2	2	2	2	1	Drinks beer	1	1	2	2	2	2	2	2	2
	CVD11079	CMT1XF	2020-05-05	1	1	1	1	1	2	60-69	0	2020-04-09	2020-05-04	39	102	40	103	62	2	1	20	1	96	2	1	15	2	2	2	2	2	2	2	2	2	2	2	2	4		1	1	2	2	2	2	1	2	2
	CVD11087	CMT1PY	2020-05-08	1	1	1	1	1	1	30-39	0	2020-05-05	2020-05-07	37.9	84	28	166	124	2	1	24	2	94	1	1	15	2	2	2	2	2	2	2	2	2	2	2	2	3		1	1	1	2	2	1	2	1	2
	CVD11095	CMT1XM	2020-05-08	1	1	1	1	1	1	30-39	0	2020-04-23	2020-05-07	35.9	99	26	126	75	2	1	28	1	100	2	1	15	2	2	2	2	2	2	2	2	2	2	2	2	3		1	1	2	2	2	2	1	2	2
	CVD11103	CMT1X8	2020-05-12	1	1	1	1	1	1	40-49	0	2020-04-23	2020-05-12	36.7	123	34	193	133	2	1	22	1	70	2	1	15	2	2	2	2	2	2	2	2	2	2	2	2	4		1	1	2	2	2	1	2	2	2
	CVD11111	CMT1XA	2020-05-18	1	0	1	1	1	1	40-49	0	2020-05-18	2020-05-15	36.8	119	30	126	76	2	1	22	1	99	1	1	15	2	2	2	2	2	2	2	2	2	2	2	2	1		2	1	1	2	1	2	2	1	2
	CVD11129	CMT1X6	2020-05-19	1	1	1	1	1	1	30-39	0	2020-05-08	2020-05-18	39.1	168	34	109	68	2	1	24	1	89	2	1	15	2	2	2	2	2	2	2	2	2	2	2	2	4		1	1	2	2	2	2	2	2	2
	CVD11137	CMT1XD	2020-07-22	1	1	1	1	1	1	70-79	0	2020-07-18	2020-07-18	36.8	94	24	98	62	2	0		1	92	2	1	15	2	2	2	2	2	2	2	2	2	2	2	2	4		1	1	1	2	2	2	2	1	2
	CVD11145	CMT1KE	2020-07-22	1	1	1	1	1	1	50-59	0	2020-07-01	2020-07-19	37.9	78	30	117	78	2	0		2	98	2	1	15	2	2	2	2	2	2	2	2	2	2	2	2	4		1	1		1	1	2	2		2
	CVD11152	CMT1KF	2020-07-23	1	1	1	1	1	1	40-49	0	2020-07-16	2020-07-18	36.5	92	24	108	75	2	1	20	1	98	1	1	15	2	2	2	2	2	2	2	2	2	2	2	2	4		1	1	1	2	1	2	2	2	2
	CVD11160	CMT1KG	2020-07-23	1	1	0	0	1	1	50-59	0	2020-07-15	2020-07-17	36	124	32	130	80	2	1	24	1	97	1	1	15	2	2	2	2	2	2	1	2	2	2	2	2	1		1	2			1	2	2	1	2
	CVD11178	CMT1KH	2020-07-24	1	0	1	1	1	1	30-39	0	2020-07-22	2020-07-23	35.1	120	38	186	100	2	1	27	1	96	2	1	15	2	2	2	2	2	2	2	2	2	2	2	2	4		2	1	1	2	2	2	1	1	2
	CVD11186	CMT1KI	2020-07-24	1	0	1	0	1	1	40-49	0	2020-07-05	2020-07-10	36.6	102	32	117	75	2	0		1	97	1	1	15	2	2	2	2	2	2	2	2	2	1	2	2	1		1	1	1	2	2	2	2	1	2
	CVD11194	CMT1KJ	2020-07-27	1	1	1	1	1	1	50-59	0	2020-06-27	2020-07-22	36.7	104	24	105	57	2	0		1	62	2	1	15	2	2	2	2	2	2	2	2		2	2	2	2		2	1	2	2	2	2	2	2	2
	CVD11202	CMT1KK	2020-07-27	1	0	0	1	1	1	40-49	0	2020-07-14	2020-07-21	37.5	126	23	85	55	2	0		1	92	2	1	15	2	2	2	2	2	2	2	2	2	2	2	2	3		1							1
	CVD11210	CMT1KL	2020-07-28	1	1	0	0	1	2	50-59	0	2020-07-26	2020-07-26	37	126	35	190	99	2	0		1	95	1	4	12	1		2				1						3		1
	CVD11228	CMT1KM	2020-07-28	1	0	1	1	1	1	70-79	0	2020-07-24	2020-07-27	36.7	98	21	101	63	2	0		1	94		1	15	1												1			1
	CVD11236	CMT1KN	2020-07-28	1	1	1	1	1	2	60-69	0	2020-07-24	2020-07-25	35.1	100	32	144	78	2	0		1	62	2	1	15	1						1						4		1	1							1
	CVD11244	CMT1KP	2020-07-29	1	1	1	0	1	1	50-59	0	2020-07-28	2020-07-28	37.8	110	22	110	81	2			1	99	1	1	15							1						3		1	1
	CVD11251	CMT1KQ	2020-07-29	1	1	1	1	1	1	40-49	0	2020-07-21	2020-07-25	36.8	130	28	120	63	2	0		1	85	2	1	15							1						3		1	1
	CVD11269	CMT15E	2020-07-30	1	1	0	1	1	2	70-79	999	2020-07-26	2020-07-29	35.2	82	30	195	90	2	0		1	54	2	1	15	1												3			1
	CVD11277	CMT15F	2020-07-30	1	1	1	1	1	2	18-29	0	2020-07-26	2020-07-29	36.7	144	28	208	105	2	0		1	99	1	1	15													3		1	1
	CVD11285	CMT15G	2020-07-31	1	1	1	1	1	1	18-29	0	2020-07-27	2020-07-27	38.8	127	18	92	56	2	0		1	99	1	1	15													3		1	1
	CVD11293	CMT15H	2020-07-31	1	1	1	1	1	1	70-79	0	2020-07-22	2020-07-29	36	109	28	154	101	2	0		1	81	2	1	15	1												4		1	1
	CVD11301	CMT15I	2020-08-03	1	1	1	1	1	2	30-39	0	2020-07-28	2020-07-31	36.4	150	24	128	106	2	0		1	98	1	1	15							1						4		1
	CVD11319	CMT15J	2020-08-03	1	1	1	1	1	1	40-49	0	2020-07-19	2020-07-26	38.5	91	23	106	73	2	0		1	87	2	1	15							1						1		1	1	1
	CVD11327	CMT15K	2020-08-03	1	1	1	1	1	1	40-49	0	2020-07-28	2020-07-31	36.2	80	24	114	70	2	0		1	96	2	1	15													1		1	1
	CVD11335	CMT15L	2020-08-04	1	1	0	1	1	2	30-39	998	2020-07-23	2020-08-01	37.7	99	28	157	110	2	0		1	99	1	1	15													3		1
	CVD11343	CMT15M	2020-08-04	1	0	1	1	1	2	80+	0	2020-07-24	2020-08-03	36.6	148	24	110	87	2	0		1	94	2	2	14	1												4			1
	CVD11350	CMT15N	2020-08-04	1	0	1	1	1	2	40-49	999	2020-07-15	2020-07-29	36.6	104	24	147	114	2	0		1	98	1	1	15	1												1		1	1
	CVD11368	CMT15P	2020-08-05	1	0	1	1	1	1	40-49	0	2020-07-24	2020-08-05	36.8	83	28	129	72	2	0		1	83	2	1	15	1												4			1
	CVD11376	CMT15Q	2020-07-12	1	1	1	1	1	1	60-69	0	2020-07-07	2020-07-12	36.4	86	24	139	91	2	0		1	96	2	1	15		1											4			1
	CVD11384	CMT15R	2020-08-06	1	0	1	0	1	1	30-39	0	2020-08-04	2020-08-05	36.6	87	22	116	82	2	0		1	98	1	1	15						1							4
	CVD11392	CMT15S	2020-08-07	1	1	1	1	1	1	60-69	0	2020-08-02	2020-08-04	35.4	146	26	147	116	2	0		1	99	1	1	15	1	2	2	2	2	2	2	2	2	2	2	2	4		1	1		2	2	2	2	2	2
	CVD11400	CMT15T	2020-08-07	1	1	1	1	1	2	50-59	999	2020-07-26	2020-08-02	35.9	79	24	159	103	1	0		1	99	1	1	15	1	2	2	2	2	2	1	2	2	2	2	2	3		2	1	2	2	2	2	2	2	2
	CVD11418	CMT15U	2020-08-07	1	1	1	1	1	1	50-59	0	2020-07-30	2020-08-03	36.8	91	26	126	82	2	0		1	96	2	1	15	2	2	2	2	2	2	2	2	2	2	2	2	1		1	1	2	2	2	1	2	2	2
	CVD11426	CMT15V	2020-08-10	1	1	1	1	1	1	40-49	0	2020-08-03	2020-08-10	36.4	69	26	127	72	2	0		1	95	2	1	15	2	2	2	2	2	2	1	2	2	2	2	2	1		1	1	2	2	2	2	2	2	2
	CVD11434	CMT15W	2020-08-10	1	1	1	1	1	1	50-59	0	2020-08-03	2020-08-07	37.8	74	26	95	64	2	0		1	98	2	1	15	2	2	2	2	2	2	1	2	2	2	2	2	3		1	1	2	2	2	2	2	2	2
	CVD11442	CMT15X	2020-08-10	1	1	1	1	1	1	40-49	0	2020-08-03	2020-08-10	36.5	57	40	156	118	2	0		1	96	2	1	15	2	2	2	2	2	2	1	2	2	2	2	2	1		1	1	2	2	2	2	2	1	2
	CVD11459	CMT15Y	2020-08-12	1	1	1	1	1	2	50-59	999	2020-02-01	2020-08-10	36.4	100	23	139	60	2	0		1	98	1	1	15	2	2	2	2	2	2	2	2	2	2	2	2	4		1	1						1	2
	CVD11467	CMT15Z	2020-08-12	1	0	0	1	1	1	70-79	0	2020-08-09	2020-08-09	36.5	89	25	135	85	2	0		1	98	1	1	15	2	2	2	2	2	2	2	2	2	2	2	2	3		2	1	2	2	2	2	2	2	2
	CVD11475	CMT160	2020-08-13	1	0	0	1	1	1	60-69	0	2020-06-22	2020-06-28	36.6	103	22	119	65	2	0		1	96	1	1	15	2	2	2	2	2	2	1	2	2	2	2	2	3		2	1	2	2	2	2	2	2	2
	CVD11483	CMT161	2020-08-14	1	1	0	1	1	1	40-49	0	2020-07-26	2020-08-12	36.3	108	12	107	62	2	0		1	91	1	1	15	2	2	2	2	2	2	2	2	2	2	2	2	1		2	2			2	2	2	2	2
	CVD11491	CMT162	2020-08-17	1	1	0	1	1	2	30-39	0	2020-07-26	2020-08-15	36	122	28	100	75	2	0		1	98	1	1	15	2	2	2	2	2	2	2	2	2	2	2	2	1		2	2			2	2	2	2	2
	CVD11509	CMT163	2020-08-17	1	1	1	1	1	1	70-79	0	2020-07-26	2020-08-11	36.3	87	19	117	79	2	0		1	99	2	1	15	2	2	2	2	2	2	2	2	2	2	2	2	3		1	1
	CVD11517	CMT164	2020-08-17	1	1	1	1	1	2	18-29	0	2020-08-09	2020-08-13	38.4	113	23	129	77	2	0		1	96	2	1	15	2	2	2	2	2	2	2	2	2	1	2	2	3		2	1	2	2	2	2	2	2	2
	CVD11525	CMT165	2020-08-18	1	1	1	1	1	1	70-79	0	2020-08-10	2020-08-14	36	60	26	136	75	2	0		1	89	2	2	15	1						1						4		2	1	2	2	2	2	2	2	2
	CVD11533	CMT166	2020-08-19	1	1	1	1	1	2	30-39	998	2020-07-19	2020-08-10	36.2	103	23	97	68	2	0		1	91	2	1	15	2	2	2	2	2	2	2	2	2	2	2	2	1		1	1	2	2	2	2	2	2	2
	CVD11541	CMT167	2020-08-19	1	1	1	1	1	1	70-79	0	2020-08-03	2020-08-05	36.5	72	25	135	62	2	0		1	89		1	13	1	2	2	2	2	2	2	2	2	2	2	2	4		1	1
	CVD11566	CMT169	2020-08-24	1	1	1	1	1	2	18-29	998	2020-07-26	2020-08-20	36.6	132	21	89	62	1	0		1	98	1	1	15	2	2	2	2	2	2	2	2	2	2	2	2	1		2	1	2	2	2	2	2	2	2
	CVD11574	CMT16A	2020-08-24	1	1	1	1	1	1	40-49	0	2020-08-17	2020-08-21	36	76	20	102	67	2	0		1	99	1	1	15	2	2	2	2	2	2	2	2	2	2	2	2	1		2	1	1	2	2	2	2	2	2
	CVD11582	CMT16B	2020-08-24	1	1	1	1	1	1	18-29	0	2020-08-16	2020-08-20	36	93	24	110	65	2	0		1	99	1	1	15	2	2	2	2	2	2	2	2	2	2	2	2	3		1	2			2	2	2	2	2
	CVD11590	CMT16C	2020-08-25	1	1	1	1	1	1	80+	0	2020-08-15	2020-08-20	35.8	112	2	191	98	2	0		1	90		2	12	1	1	2	2	2	2	2	2	2	2	2	2	3		1	1	2	2	2	2	2
	CVD11608	CMT16D	2020-08-27	1	1	1	1	1	1	40-49	0	2020-07-27	2020-08-24	35	149	24	130	67	2	0		1	83	2	1	15	2	1	2	2	2	2	2	2	2	2	2	1	3		1	1	2	2	2	2	2	2	2
	CVD11616	CMT16E	2020-08-27	1	1	1	1	1	2	18-29	0	2020-08-21	2020-08-23	36.5	73	22	119	80	2	0		1	93	1	2	13	2	2	2	2	2	1	2	2	2	2	2	2	3		2	2			2	2	2	2	2
	CVD11624	CMT16F	2020-09-01	1	1	0	1	0	2	30-39	0	2020-08-24	2020-08-30	37.7	88	26	168	76	2	0		1	97	1	1	15	2	2	2	1	2	2	2	2	2	2	2	2	4		1	2			2	2	2	2	2
	CVD11632	CMT16G	2020-08-31	1	1	0	1	1	2	18-29	0	2020-08-19	2020-08-30	39.2	120	28	112	70	2	0		1	54	2	1	15	2	2	2	2	2	2	2	2	2	2	2	2	3		1	1	2	2	2	2	2	2	2
	CVD11640	CMT16H	2020-08-31	1	1	1	1	1	2	60-69	0	2020-08-27	2020-08-29	36.1	100	20	135	89	2	0		1	97	1	2	14	2	2	2	2	2	2	1	2	2	2	2	2	3		1	2			2	2	2	2	2
	CVD11657	CMT16I	2020-09-02	1	1	1	1	1	1	18-29	0	2020-05-02	2020-08-24	37.5	144	26	109	81	2	0		2	100	2	1	15	2	2	2	2	2	2	2	2	2	1	2	2	1		1	1	1	2	2	1	2	1	2
	CVD11665	CMT16J	2020-09-02	1	0	1	1	1	1	18-29	0	2020-08-17	2020-08-29	35.6	98	40	120	70	2	0		2	100	2	1	15	1	2	2	2	2	2	2	2	2	2	2	2	3		2	1	2	2	1	2	2	1	1
	CVD11673	CMT16K	2020-09-02	1	0	1	1	1	1	18-29	0	2020-08-28	2020-08-28	36.8	92	19	80	53	2	0		1	99	2	1	15	2	2	2	2	2	2	2	2	2	2	2	2	1		2	1	2	2	2	1	2	1	2
	CVD11681	CMT16L	2020-09-02	1	0	1	1	1	2	40-49	0	2020-08-21	2020-08-21	36.2	82	20	121	84	2	0		2	98	2	2	14	1	2	1	2	2	2	1	2	2	2	2	2	3		2	1	2	2	2	2	2	1	2
	CVD11699	CMT16M	2020-09-03	1	1	1	1	1	1	18-29	0	2020-08-26	2020-08-26	36.1	90	22	147	100	2	0		1	96	2	1	15	2	2	2	2	2	2	2	2	2	2	2	2	3	Sickle cell disease	1	1	2	2	2	2	2	2	2
	CVD11707	CMT16N	2020-09-03	1	0	1	1	1	1	60-69	0	2020-08-28	2020-09-01	35.7	96	28	114	105	2	0		1	99	1	1	15	1	2	2	2	2	2	2	2	2	2	2	2	4		2	1	2	2	2	2	2	2	2
	CVD11715	CMT16P	2020-09-04	1	0	1	1	1	1	70-79	0	2020-08-04	2020-09-02	36.6	84	20	148	76	2	0		2	96	1	1	15	1	2	2	2	2	2	2	2	2	2	2	2	1		2	1	2	2	2	2	2	1	2
	CVD11723	CMT16Q	2020-09-04	1	1	1	1	1	1	70-79	0	2020-08-26	2020-08-28	39.1	101	31	123	75	2	0		2	97	2	1	15	1	2	2	2	2	2	2	2	2	2	2	2	4		1	1	2	2	2	2	2	2	2
	CVD11731	CMT16R	2020-09-07	1	1	1	1	1	1	18-29	0	2020-07-28	2020-09-04	35.1	93	34	116	68	2	0		1	97	2	1	13	2	2	2	2	2	2	2	2	2	2	2	2	3		1	1	2	2	2	2	2	2	2
	CVD11749	CMT16S	2020-09-07	1	1	1	0	1	1	18-29	0	2020-09-04	2020-09-04	34.9	98	24	92	52	2	0		2	94	1	1	15	2	2	2	2	2	2	2	2	2	2	2	2	3		1	1	1	2	2	2	2	1	2
	CVD11756	CMT16T	2020-09-07	1	1	1	1	1	2	18-29	998	2020-08-29	2020-08-31	36.8	101	16	117	81	2	0		2	100	1	1	15	2	2	2	2	2	2	1	2	2	2	2	2	3		1	1	2	2	1	2	2	1	2
	CVD11764	CMT16U	2020-09-08	1	1	1	0	0	2	18-29	0	2020-08-08	2020-09-08	36	100	20	183	96	2	0		2	98	1	1	15	1	2	2	2	2	2	2	2	2	2	2	2	3		1	1	2	2	2	2	2	2	2
	CVD11772	CMT16V	2020-09-08	1	1	1	0	1	2	30-39	998	2020-09-04	2020-09-07	37.5	134	18	91	64	1	0		2	98	1	1	15	2	2	2	2	2	2	2	2	2	2	2	2	1		1	1	1	2	2	2	2	2	2
	CVD11780	CMT16W	2020-09-09	1	1	1	0	1	2	60-69	999	2020-08-13	2020-09-01	39	122	24	131	80	2	0		2	93	1	1	15	2	2	2	2	2	2	1	2	2	2	2	2	3		1	1	2	2	2	2	2	2	2
	CVD11798	CMT16X	2020-09-11	1	0	0	1	0	1	80+	0	2020-08-10	2020-09-08	36.5	102	36	143	88	2	0		2	76	2	1	15	2	2	1	2	2	2	2	2	2	2	2	2	3		2	2			2	2	1	2	2
	CVD11806	CMT16Y	2020-09-14	1	0	1	1	1	1	60-69	0	2020-09-05	2020-09-11	36.3	144	28	163	60	2	0		2	84	1	1	15	1	2	2	2	2	2	1	2	2	2	2	2	3		2	1	2	2	2	2	2	2	2
	CVD11814	CMT16Z	2020-09-14	1	1	1	1	0	2	30-39	0	2020-09-04	2020-09-12	39.7	95	26	103	71	2	0		2	94	1	1	15	2	2	2	2	2	2	2	2	2	2	2	2	1		1	1	2	2	2	2	2	1	2
	CVD11822	CMT170	2020-09-15	1	1	1	0	0	1	40-49	0	2020-08-29	2020-09-11	37.6	121	18	148	101	1	0		2	96	1	1	15	2	2	2	2	2	2	1	2	2	2	2	2	3		1	1	2	2	2	2	2	2	2
	CVD11830	CMT171	2020-09-16	1	0	1	1	1	1	70-79	0	2020-08-12	2020-08-31	36.4	111	22	110	72	2	0		2	98	2	2	14	1	2	2	2	2	2	2	2	2	2	2	2	4		2	1	1	2	2	2	2	1	2
	CVD11848	CMT172	2020-09-17	1	1	0	1	1	1	80+	0	2020-09-15	2020-09-16	37.8	119	34	155	103	2	0		2	83	1	5	11	2	2	2	2	2	2	2	2	2	2	2	2	3		1	2			2	2	2	2	2
	CVD11855	CMT173	2020-09-17	1	0	1	1	1	2	40-49	0	2020-09-07	2020-09-14	37.5	101	28	130	100	2	0		2	89	1	1	15	2	2	1	2	2	2	2	2	2	2	2	2	1		2	1	2	2	2	2	2	1	2
	CVD11863	CMT174	2020-09-24	1	1	0	1	1	1	30-39	0	2020-09-20	2020-09-23	38.7	129	30	99	54	2	0		2	87	1	1	15	2	2	2	2	2	2	2	2	2	2	2	2	1		1	2			2	2	2	2	2
	CVD11871	CMT175	2020-09-24	1	1	1	1	1	2	40-49	998	2020-08-09	2020-09-14	35.6	72	36	80	60	2	0		1	98	2	1	15	2	2	2	2	2	2	2	2	2	2	2	2	2		1	1	1	2	2	2	2	2	2
	CVD11889	CMT176	2020-09-25	1	1	1	1	1	1	40-49	0	2020-09-20	2020-09-24	38	106	24	130	89	2	0		2	97	1	2	12	2	2	2	2	2	2	1	2	2	2	2	2	4		1	1	2	2	2	2	2	2	2
	CVD11897	CMT177	2020-09-25	1	1	1	1	1	1	50-59	0	2020-09-15	2020-09-23	36.8	92	28	156	96	2	0		2	98	2	1	15	2	2	2	2	2	2	1	2	2	2	2	2	3		1	1	2	2	1	2	2	2	2
[truncated: 40 more columns]

## Sheet: Figure 1b
Figure 1b
	Test OD:Cutoff OD ratio	SARS-CoV-2 RT-PCR Status
	4.57	Positive
	0.55	Positive
	0.34	Positive
	0.79	Positive
	5.87	Positive
	0.25	Positive
	4.77	Positive
	3.56	Positive
	4.78	Positive
	4.56	Positive
	4.52	Positive
	2.44	Positive
	4.62	Positive
	0.83	Positive
	4.44	Positive
	4.4	Positive
	4.21	Positive
	4.73	Positive
	2.85	Positive
	4.72	Positive
	1.67	Positive
	2.83	Positive
	4.38	Positive
	2.17	Positive
	5.79	Positive
	0.69	Positive
	1.27	Positive
	0.61	Positive
	3.96	Positive
	4.55	Positive
	4.81	Positive
	3.75	Positive
	4.39	Positive
	5.18	Positive
	4.75	Positive
	2.83	Positive
	2.16	Positive
	0.96	Positive
	3.31	Negative
	2.13	Negative
	0.35	Negative
	0.3	Negative
	0.8	Negative
	1.04	Negative
	0.31	Negative
	0.28	Negative
	0.71	Negative
	4.72	Negative
	4.46	Negative
	0.31	Negative
	2.99	Negative
	0.25	Negative
	1.76	Negative
	0.16	Negative
	2.52	Negative
	1.62	Negative
	4.45	Negative
	2.25	Negative
	4.55	Negative
	0.9	Negative
	2.5	Negative
	0.2	Negative
	4.33	Negative
	0.99	Negative
	3.33	Negative
	1.09	Negative
	0.3	Negative
	3.12	Negative
	0.58	Negative
	1.4	Negative
	2.98	Negative
	4.15	Negative
	1.39	Negative
	2.61	Negative
	1.84	Negative
	4.02	Negative
	0.32	Negative
	0.58	Negative

## Sheet: Figure 2 and 3
Figure 2 and 3
Supplementary Figure 2 and 3
	PID	Group	Sample_Type	EGF	FGF_2	Eotaxin	TGF_A	G_CSF	Flt3_L	GM_CSF	Fractalkine	IFN_A2	IFN_g	GRO	IL_10	MCP_3	IL_12P40	MDC	IL_12P70	IL_13	IL_15	sCD40L	IL_17A	IL_1RA	IL_1A	IL_9	IL_1B	IL_2	IL_3	IL_4	IL_5	IL_6	IL_7	IL_8	IP_10	MCP_1	MIP_1A	MIP_1B	TNF_A	TNF_B	VEGF
	CIL12D	Controls	Nasal	2.15241	1.66829	0.50515	-0.420216	2.11754	-1	-1	1.58512	-1	-1	3.27399	-1	-1	-1	0.521138	-1	-0.455932	-1	-1	-1	3.75133	0.788168	-1	-1	-1	-2	1.48657	-1	-1	-1	2.35784	2.15649	1.40106	-1	0.320146	-1	-1	1.73727
	CIL12E	Controls	Nasal	2.49236	1.95332	1.51706	0.605305	2.78801	-1	0.880242	2.16086	1.19645	0.326336	3.46406	0.206826	1.15897	0.700704	1.25431	0.50515	-0.119186	0.556303	1.08279	0.374748	4	1.81803	-1	1.2003	-0.229148	-0.958607	1.89614	-2	0.404834	0.667453	3.21608	3.10849	1.8912	0.724276	0.959518	0.392697	-0.267606	2.64258
	CIL12F	Controls	Nasal	2.56892	1.66829	0.927883	0.113943	1.95381	-1	-1	2.05588	-1	-1	3.46984	-1	0.510545	-1	0.970812	-1	0.176091	-0.21467	-1	-1	4.98397	1.99651	-1	0.217484	-1	-1.39794	1.74178	-1	-1	0.33646	2.74073	2.56323	1.79106	0.0293838	-0.0177288	-1	-1	1.86427
	CIL12G	Controls	Nasal	2.03511	1.4823	0.871573	0.0128372	1.83998	-1	-1	1.58512	-1	-1	3.12807	-1	-1	-1	0.521138	-1	-1	-1	-1	-1	3.65699	0.991226	-1	-0.107905	-1	-1.39794	1.30835	-1	-1	-1	2.59416	2.38862	1.81037	-1	-1	-1	-1	2.11661
	CIL12H	Controls	Nasal	2.52475	1.4823	1.14582	-0.102373	1.97248	-1	-1	1.98713	0.517196	0.1959	2.96581	-1	0.836957	-1	1.22505	0.269513	0.503791	-0.481486	0.503791	-1	3.66347	1.12808	-1	-0.107905	-1	-1.39794	0.972666	-1	-0.376751	0.423246	2.51464	2.68646	1.78533	-1	-0.346787	-1	-1	1.92675
	CIL12I	Controls	Nasal	2.57178	1.28398	1.21775	-0.0705811	1.86617	-1	-1	1.98713	-1	-1	3.39548	-1	-1	-1	0.521138	-1	-1	-1.39794	-1	-1	3.86037	1.54283	-1	-1	-1	-1.69897	1.6583	-1	-1	0.33646	2.26221	2.57202	2.06058	-1	0.0681859	-1	-1	2.08807
	CIL12J	Controls	Nasal	2.61096	1.59207	1.01157	0.0827854	2.69008	-1	0.330414	1.7796	-1	-0.00877392	3.17825	-1	0.836957	0.120574	0.970812	-0.552842	-1	-0.05061	0.503791	-1	3.43522	1.03703	-1	0.117271	-1	-1.39794	1.44902	-1	-1	-1	2.64235	2.26701	2.05626	-1	0.334454	-1	-1	2.08807
	CIL12K	Controls	Nasal	2.38464	1.28398	0.871573	0.0374265	2.17193	-1	-1	0.98945	-1	-1	2.98793	-1	-1	-1	-1	-1	-1	-1	-1	-1	3.31866	0.669317	-1	-1	-1	-2	0.518514	-1	-1	-1	2.249	2.38055	1.98677	-1	-0.346787	-1	-1	2.00813
	CIL12L	Controls	Nasal	2.57582	1.90644	1.24724	0.618048	2.60576	-1	0.330414	2.05588	0.517196	0.502427	3.68762	0.330414	1.04961	0.120574	1.59945	0.269513	-1	-0.21467	1.11793	-0.619789	4	0.974512	-1	0.369216	-1	-1.39794	1.85576	-0.886057	-1	0.667453	2.75492	2.81674	2.19626	0.459392	0.832509		-1	2.36988
	CIL12M	Controls	Nasal	2.41429	1.72681	1.233	0.214844	3.08847	-1	0.620136	1.7796	0.517196	-1	3.76481	-1	0.96708	-0.0655015	0.970812	0.269513	-1	-0.327902	0.747412	0.0128372	4.61027	0.983175	-1	0.672098	-1	-1.1549	1.8697	-1	-0.161151	0.632457	2.98131	3.01098	1.6249	0.281033	0.535294	-1	-1	2.39122
	CIL12N	Controls	Nasal	2.43387	1.66829	0.973128	0.303196	2.1617	-1	0.330414	1.89977	-1	-0.00877392	3.70547	-1	0.96708	0.501059	0.970812	0.269513	-0.455932	-0.05061	0.747412	-1	3.78316	1.29115	-1	0.33646	-1	-1.1549	1.8697	-1	-1	0.33646	2.70484	2.3667	1.72965	0.281033	-1	-1	-1	2.08372
	CIL12P	Controls	Nasal	2.72731	1.72681	1.01157	0.537819	1.89042	-1	0.0334238	1.98713	-1	-1	3.44541	-1	0.510545	-1	1.19173	-1	-0.119186	-0.481486	-1	-1	3.96147	1.29115	-1	0.0530784	-1	-0.958607	1.6583	0.324282	-1	-0.00436481	2.65579	2.46434	1.77503	-0.180456	0.735599	-1	-1	1.95674
	CIL12Q	Controls	Nasal	2.73392	1.28398	1.10037	0.429752	2.71032	-1	-1	2.20292	-1	-1	3.44948	-1	-1	-1	0.521138	-1	-1	-1.39794	-1	-1	3.89247	1.67797	-1	0.454845	-1	-1.52288	1.60885	-1	0.367356	-0.00436481	2.94484	2.47659	2.1898	0.0293838	0.842609	-0.337242	-1	1.82053
	CIL12R	Controls	Nasal	2.62575	1.84893	1.37621	0.487138	3.30718	-1	0.955207	2.85158	1.3485	1.08849	3.89574	0.426511	1.23274	0.939519	1.4417	0.50515	-0.455932	0.814913	1.15045	0.39794	4	1.68124	-0.267606	1.1383	-0.327902	-0.958607	2.01699	-0.886057	1.463	0.972666	3.60539	4.3062	2.22029	0.865696	1.48515	0.681241	0.155336	2.22066
	CIL12S	Controls	Nasal	2.37585	1.72681	0.799341	0.975891	1.60959	-1	-1	1.7796	-1	-1	3.22575	-1	0.510545	-1	0.521138	-1	-1	-1	-1	-1	3.81065	1.21272	-1	-0.60206	-1	-1.69897	1.58161	-1	-1	0.727541	2.34264	2.42298	2.10144	-1	-1	-1	-1	2.51115
	CIL12T	Controls	Nasal	2.54502	1.28398	1.04493	0.267172	2.20085	-1	-1	2.16086	-1	-1	3.63815	-1	0.510545	-1	0.521138	-1	-1	-0.481486	-1	-0.619789	4.8478	1.52479	-1	-0.0177288	-1	-1.04576	1.77779	-1	-1	-1	2.82989	2.39492	1.87978	-0.180456	-1	-1	-1	2.06085
	CIL12U	Controls	Nasal	2.60078	1.81438	1.12418	0.669317	2.02296	-1	0.820858	2.05588	1.19645	0.623249	3.08878	-1	1.04961	0.432969	1.19173	0.457882	0.755112	0.540329	1.08279	0.0128372	4	1.54716	-1	0.454845	-1	-1.04576	1.48657	-0.886057	-1	0.89098	2.67038	2.51067	1.85144	0.0293838	0.38739	-0.337242	-0.0757207	2.10068
	CIL12V	Controls	Nasal	2.04914	1.28398	0.973128	0.181844	1.78017	-1	-0.275724	1.89977	-1	-1	3.50867	-1	-1	-1	0.521138	-0.552842	-1	-0.21467	-1	-0.619789	3.88871	2.16507	-1	0.567026	-1	-1.1549	1.55242	-1	-1	-1	2.64765	2.97859	1.75603	0.367356	0.697229	0.240549	-1	1.63969
	CIL12W	Controls	Nasal	2.83839	2.29199	1.68886	0.70927	2.47645	-1	0.955207	2.38126	1.19645	0.502427	3.55188	0.426511	1.15897	0.611723	1.30449	0.404834	0.404834	0.643453	1.3216	0.155336	4	1.71349	-0.443697	0.722634	-1	-1.1549	1.92101	-0.0132283	0.885361	0.984527	2.95356	3.71419	2.43654	0.416641	1.51825	-0.337242	-0.619789	2.24433
	CIL12Z	Controls	Nasal	2.52214	-1	0.973128	-0.30103	1.35774	-1	-1	0.98945	-1	-1	2.60223	-1	-1	-1	0.970812	-1	-0.119186	-1	-1	-1	3.1191	1.44373	-1	-1	-1	-1	-1	-0.107905	-1	-1	2.38106	2.61062	1.5904	-1	1.10585	-1	-1	1.30664
	CIL130	Controls	Nasal	2.21045	1.59207	0.799341	-0.154902	1.46687	-1	-1	1.58512	-1	-1	2.77906	-1	0.836957	-0.408935	0.521138	0.0530784	-1	-1	-1	-1	3.4228	1.58681	-1	-0.107905	-1	-1.69897	-1	-1	-1	-1	2.42702	2.47618	2.32002	-1	0.187521	-1	-1	2.07022
	CIL133	Controls	Nasal	2.34036	1.28398	0.752048	-0.173925	2.10554	-1	-1	2.16086	-1	1.23629	2.69801	-0.29243	0.510545	-1	0.970812	-1	-1	0.403121	-1	-1	2.60651	0.550228	-1	-1	-1	-2	-1	-2	0.931966	0.33646	2.26271	3.56369	1.98331	0.975432	1.52284	0.890421	-1	1.30664
	CIL134	Controls	Nasal	2.48514	1.72681	1.12418	0.894316	3.75254	-1	0.501059	2.98487	0.907949	1.35334	3.98544	1.07115	1.08207	0.611723	1.10653	0.404834	-0.455932	0.716003	0.894316	0.630428	3.46713	2.03731	-0.568636	1.24871	-1	-0.69897	1.94438	0.974512	2.87081	1.33021	3.24039	4.20064	2.29017	0.815578	1.52892	0.996512	-1	2.22583
	CIL135	Controls	Nasal	2.56232	-1	0.973128	0.0606978	0.559907	-1	-1	2.6929	-1	-1	2.86796	-1	-1	-0.408935	-1	-1	-1	-1.39794	-1	-1	4	1.91418	-1	0.217484	-1	-2	-1	-1	-1	-1	2.68345	2.16122	1.68088	-1	0.563481	-1	-1	1.73727
	CIL136	Controls	Nasal	2.27386	-1	0.871573	0.230449	1.83998	-1	-1	0.98945	-1	-1	2.93876	-1	-1	-1	0.521138	-1	-1	-1	-1	-0.619789	3.39047	1.45743	-1	0.117271	-1	-2	-1	-1	-1	-1	2.62248	2.19915	1.27091	-1	-1	-1	-1	1.6149
	CVD11228	PCR-IgG-	Nasal	1.72916	1.34084	0.867467	0.158362	-1	-1	0.313867	-0.259637	-1	-1	2.72272	0.742725	-1	0.604226	-1	-1	-1	-0.619789	0.222716	0.451786	3.37099	1.86958	-1	1.65292	-0.408935	-0.0268721	-1	-0.638272	0.818885	-1	3.08598	1.55895	1.9764	0.392697	0.794488	-0.327902	-1	0.49693
	CVD11244	PCR-IgG+	Nasal	2.61971	1.73263	1.4138	0.92993	2.67893	-1	1.21219	2.62478	0.748963	-0.0757207	3.50049	-1	0.933487	0.31597	0.769377	-0.318759	-1	0.580925	0.488551	-0.236572	4	1.87552	-0.568636	1.07737	-0.468521	-0.113509	1.58647	-0.638272	1.79837	0.575188	3.6506	2.83565	2.16803	1.22583	1.33866	1.51375	-1	2.66984
	CVD11251	PCR-confirmed	Nasal	1.6878	1.68052	-1	0	1.99961	-1	-1	-0.259637	-1	-1	2.74261	-1	-1	-1	0.506505	-1	0.271842	-1	-1	-1	3.52704	1.52621	-1	-0.0861861	-0.537602	-0.119186	-1	-0.638272	-1	-1	2.20758	2.32535	1.51135	0.0128372	-1	-1	-1	1.33001
	CVD11269	PCR-IgG+	Nasal	1.82988	1.34084	-1	0.136721	1.48416	-1	-0.376751	-0.259637	-1	-1	2.48106	0.201397	-1	-1	0.506505	-1	-1	-1	-1	-1	3.06351	1.43393	-1	0.949878	-0.619789	-0.09691	-1	-0.79588	2.03342	-0.091515	2.10823	1.6097	2.23712	0.363612	0.89487	-0.236572	-1	0.841985
	CVD11277	PCR-IgG+	Nasal	2.12424	1.83257	0.746634	0.396199	1.20466	-1	0.176091	1.53415	-1	-0.408935	2.81731	0.281033	1.30341	-1	0.769377	-1	-0.259637	-0.619789	-1	-1	4	1.86958	-1	0.752816	-0.259637	-0.119186	-1	-0.508638	1.00432	-1	2.89048	2.6512	2.48554	0.701568	1.56761	0.437751	-1	1.50651
	CVD11285	PCR-confirmed	Nasal	1.51627	1.04689	0.931458	0.0293838	1.20466	-1	-0.0222764	1.13001	-1	-1	2.58948	-1	-1	-1	0.506505	-1	-1	-2	-1	-1	3.35183	1.77364	-1	0.672098	-0.356547	-0.119186	-1	-0.638272	0.931458	-1	3.02029	3.17364	1.35449	0.392697	-1	0.536558	-1	-1
	CVD11293	PCR-IgG+	Nasal	2.68926	1.42095	1.12222	0.611723	1.75082	-1	0.465383	1.98186	0.748963	-1	3.01832	0.50515	1.37731	-1	1.19756	-0.318759	-1.22185	0.0681859	0.649335	-1	2.95018	2.70754	-1.69897	1.74515	-0.408935	-0.113509	-1	-0.420216	2.44761	0.897077	3.25154	2.47037	3.01069	1.31597	1.86344	1.1186	-1	2.2383
	CVD11301	PCR-confirmed	Nasal	2.63634	1.22968	0.867467	-0.0409586	1.48416	-1	0.176091	1.9426	-1	-1	3.09079	-1	0.50515	-1	0.506505	-1	-1	-2	-0.69897	-1	3.28158	2.03671	-1	1.08849	-0.408935	-0.09691	-1	-0.638272	0.860937	-1	3.01352	2.52849	2.50695	0.810904	0.992111	0.463893	-1	1.33001
	CVD11319	PCR-confirmed	Nasal	1.27346	-1	-1	-0.408935	-1	-1	-1	-1	-1	-1	1.32056	-1	-1	-1	-1	-1	-1	-1	-1	-1	3.06203	2.05755	-1	0.324282	-0.619789	-0.0861861	-1	-1.04576	-1	-1	1.91078	1.02449	-1	0.0934217	-1	-0.79588	-1	-1
	CVD11327	PCR-IgG+	Nasal	2.12529	1.34084	0.746634	0.247973	1.37033	-1	-0.0222764	1.89873	0.748963	-0.408935	2.27768	-0.443697	0.752816	-1	0.91169	-0.823909	-0.0555173	-0.251812	0.765669	-1	3.11113	1.3948	-1	0.245513	-0.376751	-0.113509	-1	0.439333	2.03479	0.501059	2.5055	2.63275	2.78068	0.212188	0.462398	-0.0409586	-1	1.10003
	CVD11368	PCR-confirmed	Nasal	2.64128	1.86457	0.654177	0.561101	1.7001	-1	0.176091	2.48968	0.113943	-0.408935	2.9402	0.459392	0.800717	-1	1.0103	-0.823909	0.136721	-0.207608	-0.69897	-1	3.49824	1.68341	-1	-0.0861861	-0.259637	-0.107905	-0.200659	-0.337242	1.24502	0.0827854	2.24092	2.59799	2.14342	0.235528	0.617	0.0934217	-1	1.98186
	CVD11376	PCR-confirmed	Nasal	2.73102	1.75557	1.15594	0.578639	1.55121	-1	0.579784	2.3383	0.634477	-0.408935	3.282	-0.443697	1.34811	-1	1.04999	-1	-1.22185	0.117271	-1	-1	3.29962	2.5296	-1.69897	1.84198	-0.408935	-0.113509	1.04376	0.290035	2.06744	0.661813	3.43758	3.09695	2.99906	1.5402	1.89348	0.972666	-1	2.20148
	CVD11384	PCR-IgG+	Nasal	1.49374	-1	-1	-0.443697	1.29688	-1	-1	-1	-1	-1	1.19507	-1	-1	-1	-1	-1	-1	-1	-1	-1	2.40164	2.0717	-1	-0.00877392	-1	-0.09691	-1	-1.04576	-1	-1	1.13862	1.55388	1.11294	-0.0409586	-1	-0.585027	-1	-1
	CVD11392	PCR-confirmed	Nasal	2.36216	1.34084	0.100371	0.267172	-1	0.503791	-0.0222764	1.72378	-1	-1	2.78938	-1.1549	0.87564	-1	0.769377	-1	-1	-0.619789	-0.69897	-1	3.00911	1.4096	-1	0.439333	-0.721246	-0.124939	-1	-0.508638	1.47012	-1	2.68724	2.48101	2.55018	0.991669	1.60228	0.39794	-1	1.65963
	CVD11418	PCR-confirmed	Nasal	2.30365	1.6169	-1	-0.0409586	1.57101	-1	-0.376751	1.5914	-1	-1	2.81889	-1.1549	0.50515	-1	0.506505	-1	0.049218	-0.619789	-1	-1	3.57397	1.49122	-1	0.045323	-0.468521	-0.130768	-1	-0.638272	1.7605	-0.443697	2.30758	2.13143	2.00342	0.212188	0.0934217	-0.236572	-1	1.33001
	CVD11426	PCR-confirmed	Nasal	2.13434	0.434569	-1	-0.0409586	1.71341	-1	-1	1.13001	-1	-1	2.04833	-1	-1	-1	-1	-1	0.230449	-1	-1	-1	3.41079	1.67071	-1.69897	0.176091	-0.468521	-0.107905	-1	-0.638272	-1	-1	2.0924	2.28673	2.27717	0.0128372	-1	-1.22185	-1	-1
	CVD11434	PCR-confirmed	Nasal	2.58429	1.28398	0.927883	-0.0861861	1.81151	-1	-1	0.98945	-1	-0.00877392	2.75403	-1	0.510545	-0.408935	0.521138	-1	-1	-1	-1	-0.119186	3.78069	2.36639	-1	0.768638	-1	-1.1549	-1	-1	-1	-1	2.84085	2.10168	1.66238	1.01368	1.15503	0.372912	-1	1.30664
	CVD11442	PCR-confirmed	Nasal	2.56909	1.04689	-1	0.0374265	-1	-1	-1	1.64088	-1	-1	2.57103	-1	-1	-1	0.506505	-1	-0.259637	-1	-1	-1	3.14213	0.681241	-1	-1	-0.853872	-0.130768	-1	-0.638272	-1	-1	2.03675	2.244	1.47654	-0.173925	-1	-1.22185	-1	1.87052
	CVD11459	PCR-IgG-	Nasal	2.80886	1.04689	1.32139	-0.167491	0.89487	-1	-0.167491	2.61805	-1	-1	2.99625	-1	-1	-1	0.769377	-1	-1	-0.619789	-1	-0.30103	3.38932	2.35309	-1.69897	0.840733	-0.537602	-0.107905	-1	-0.79588	0.11059	-1	3.09078	2.42542	2.02633	0.874482	1.23729	0.536558	-1	1.48344
	CVD11467	PCR-confirmed	Nasal	2.7841	1.91318	1.43409	0.706718	1.9747	-1	0.833147	2.75565	1.16107	-0.0757207	3.34675	0.915927	1.42325	-1	0.848189	0.330414	-0.0555173	0.274158	1.09656	0.0334238	3.65355	1.34242	-0.19382	1.28035	-0.0861861	-0.0655015	1.39252	-0.337242	2.23686	0.903633	3.28714	3.31045	3.16981	1.5611	1.55715	1.11227	-1	2.36814
	CVD11475	PCR-confirmed	Nasal	2.37304	1.79664	1.30835	0.49693	1.37033	-1	0.419956	1.9426	-1	0.619093	3.2358	0.655138	1.427	-1	1.2418	-1	-1	0.0681859	0.222716	-1	3.54107	2.05454	-1	1.40976	-0.468521	-0.119186	1.21669	-0.337242	2.13504	0.501059	3.30797	3.45782	2.9111	1.4813	1.61972	0.98945	-1	1.89873
	CVD11483	PCR-confirmed	Nasal	2.14179	1.6169	1.62696	0.63749	2.17762	-1	0.833147	2.17975	0.904716	-0.408935	3.34843	0.586587	0.87564	-1	1.62859	-0.823909	-1.22185	0.238046	0.93044	-1	3.56232	1.50147	0.30963	1.14333	-0.356547	-0.119186	1.13862	1.48911	2.16679	0.69897	3.26923	3.92458	2.45466	1.89409	2.1817	1.06595	-1	1.36754
	CVD11491	PCR-IgG+	Nasal	2.28941	1.6504	1.07298	0.409933	3.35289	-1	0.465383	1.72378	0.904716	-0.408935	3.67161	-0.29243	0.87564	0.252853	1.14644	-0.124939	-0.0555173	-0.05061	0.488551	-0.585027	4	1.51322	-0.568636	1.08493	-0.327902	-0.107905	1.58647	-0.337242	0.143015	0.382017	3.27746	2.79431	2.00139	1.48302	1.14395	1.79204	-1	2.33592
	CVD11517	PCR-confirmed	Nasal	2.55994	1.34084	1.25959	0.220108	1.43169	-1	-0.0222764	1.53415	-1	-1	2.63605	-1.1549	-1	-1	0.91169	-1	-0.657577	-0.119186	-1	-0.387216	3.4868	1.81104	-1	0.439333	-0.468521	-0.102373	-1	-0.420216	-0.886057	-1	2.82877	3.63442	2.30989	0.11059	-0.0409586	-0.236572	-1	1.50651
	CVD11525	PCR-confirmed	Nasal	2.21487	2.28621	1.26079	0.5302	1.66172	-1	1.10687	1.89977	0.907949	0.716003	3.20192	0.778874	1.31239	1.17984	1.41347	0.70757	-0.119186	0.587711	1.08279	0.93902	3.42722	1.40278	0.206826	1.66987	-0.229148	-0.142668	1.17551	-0.886057	0.676694	0.667453	3.67101	1.81371	2.39256	0.728354	0.68842	0.643453	0.303196	1.70243
	CVD11533	PCR-IgG-	Nasal	2.32617	1.22968	0.949878	0.0374265	1.57101	-1	0.25042	1.53415	1.26553	-0.408935	3.03355	-1.1549	0.50515	-1	0.769377	-0.823909	0.0170333	-1	-1	-0.387216	3.20282	1.73886	-1.69897	0.385606	-0.537602	-0.09691	-1	-0.69897	0.230449	0.1959	2.84048	3.15133	1.65667	0.50515	1.5001	1.09307	-1	1.23654
	CVD11541	PCR-confirmed	Nasal	1.97749	-1	0.694605	-0.481486	2.4057	-1	-1	1.7796	-1	0.85309	1.52789	-1	-1	-0.408935	-1	-1	-1	-1	-1	-0.119186	3.61013	2.20734	-1	-0.21467	-1	-0.69897	-1	-1	0.0791812	-1	1.69082	1.99756	1.48302	-0.180456	-1	-1	-1	-1
	CVD11608	PCR-confirmed	Nasal	2.85174	1.81518	1.0835	0.866287	1.43169	-1	0.506505	2.29254	0.462398	-1	3.23233	-1.1549	0.50515	-1	0.91169	-1	0.374748	0.161368	-0.69897	-1	4	1.88581	-1	0.92993	-0.356547	-0.119186	-0.200659	-0.420216	0.158362	0.281033	3.3782	2.20153	2.5658	1.21378	1.31366	0.816904	-1	1.74076
	CVD11624	PCR-IgG-	Nasal	2.90761	2.38249	1.30899	0.230449	2.15119	-1	0.620136	2.80327	1.19645	2.32879	3.27399	0.830589	0.836957	0.120574	1.38202	0.0530784	0.267172	0.617	0.747412	-1	3.87688	1.52479	-0.142668	0.399674	-1	-1.39794	1.40756	0.113943	0.923244	1.08955	2.67613	4.13448	2.63841	1.37858	2.09012	0.578639	-1	2.12424
	CVD11640	PCR-IgG-	Nasal	2.71098	1.04689	1.09377	0.68842	2.68923	-1	0.313867	2.34541	-1	-1	3.36784	-0.180456	0.50515	-0.00877392	0.506505	-1	-0.657577	-0.309804	-0.69897	0.392697	3.29261	1.90146	-0.568636	1.72526	-0.537602	-0.113509	1.13862	-0.420216	0.872156	0.606381	3.26328	2.99586	2.15972	1.58286	1.43489	1.11461	-1	2.09708
	CVD11657	PCR-IgG+	Nasal	2.64096	1.48359	1.1038	1.30103	2.10836	-1	0.313867	2.22123	-1	0.113943	3.3939	0.547775	0.800717	0.31597	0.964731	-0.124939	-1	0.474216	0.222716	-0.236572	3.78165	2.22144	-1	0.944976	-0.356547	-0.107905	1.34104	-0.337242	1.8275	0.69897	3.06931	3.36048	2.16749	0.701568	1.273	0.924279	-1	2.73403
	CVD11665	PCR-IgG+	Nasal	2.04048	1.22968	1.0835	0.158362	1.48416	-1	0.25042	1.13001	0.462398	-1	2.97736	-1	0.50515	0.31597	0.506505	-1	-1	-0.619789	-1	-0.387216	3.57471	2.04242	-1.69897	1.53605	-0.619789	-0.107905	-1	-0.79588	0.322219	-1	3.31072	1.68628	1.56038	1.2634	1.28713	1.70535	-1	1.10003
	CVD11673	PCR-confirmed	Nasal	1.55799	0.434569	-1	-0.21467	-1	-1	-1	-1	-1	-1	2.18616	-1	-1	-1	-1	-1	-1	-1	-1	-1	3.1561	0.474216	-1	-0.585027	-1	-0.130768	-1	-0.79588	-1	-1	2.07019	1.74296	1.33826	0.296665	0.41162	-0.09691	-1	-1
	CVD11699	PCR-IgG+	Nasal	2.09202	1.57887	0.982723	0.611723	1.20466	-1	0.313867	1.84899	0.748963	-1	3.00337	0.10721	1.02078	-1	1.08529	-1	-0.408935	-0.119186	0.222716	-1	3.16685	1.02776	-1.69897	0.342423	-0.408935	-0.113509	1.04376	0.378398	1.53275	0.575188	2.89563	2.90032	2.84303	0.404834	0.966611	0.285557	-1	1.76975
	CVD11707	PCR-confirmed	Nasal	2.73849	1.75557	0.654177	0.44248	1.98735	-1	0.176091	2.10731	0.113943	-0.408935	3.2292	-1	0.693727	-1	0.769377	-1	-0.657577	-2	0.649335	-1	3.63019	1.86273	-1.69897	0.870404	-0.468521	-0.119186	0.759668	-0.508638	0.342423	-0.091515	2.78967	2.87728	2.23654	1.08207	1.59428	0.418301	-1	2.48227
	CVD11723	PCR-confirmed	Nasal	1.91281	1.22968	0.931458	0.136721	0.49693	-1	-0.0222764	1.5914	-1	-0.769551	2.68552	-1	0.693727	-1	0.769377	-1	-1	-0.619789	-0.69897	-0.130768	3.42732	2.50136	-1	0.798651	-0.508638	-0.0705811	-1	-0.79588	-0.886057	-1	2.94487	2.69531	2.55581	1.14426	1.80257	0.742725	-1	0.841985
	CVD11749	PCR-IgG+	Nasal	1.93907	1.6504	1.22531	0.423246	2.62477	-1	0.952792	1.72378	0.904716	-0.0757207	3.38483	0.40654	1.02078	-0.00877392	0.91169	0.230449	0.0827854	0.161368	0.649335	0.201397	3.51708	2.50174	-0.638272	2.39178	-0.221849	-0.102373	1.34104	-0.309804	1.90854	0.480007	3.59177	2.39639	2.50702	1.83683	1.88953	2.18848	-1	1.60097
	CVD11756	PCR-confirmed	Nasal	1.87134	1.22968	-1	-0.19382	1.79546	-1	-1	1.64088	-1	-1	2.73926	-1	0.50515	-1	0.91169	-1	-1.22185	-2	-1	-1	2.49556	0.791691	-1	-0.958607	-0.721246	-0.124939	-1	-0.638272	0.322219	0.0827854	1.91845	2.2849	2.06659	-0.0409586	-1	-1	-1	2.21943
	CVD11772	PCR-IgG-	Nasal	2.24704	1.66829	1.29776	0.49693	2.05277	-1	0.330414	1.84528	0.517196	-0.00877392	3.59779	-1	0.510545	0.432969	1.19173	-0.552842	-1	0.354108	-0.39794	0.0128372	3.78981	2.15567	-1	1.03383	-1	-1.39794	1.55242	-2	0.89487	0.727541	3.46558	3.24505	1.4843	0.50515	0.937016	0.69897	-1	2.16259
	CVD11798	PCR-confirmed	Nasal	1.88224	1.45393	0.982723	0.31597	1.37033	-1	0.579784	1.38417	-1	-1	2.71425	-0.180456	1.02078	-1	0.506505	-0.823909	-1.22185	-0.431798	-0.69897	-1	4	1.43775	-1	1.05843	-0.259637	-0.113509	-1	-0.79588	1.47144	-1	3.14659	1.5463	3.09842	1.3865	1.56146	0.472756	-1	1.70868
	CVD11806	PCR-confirmed	Nasal	3.40982	1.66829	1.39252	0.947434	2.26029	-1	0.71265	2.73911	0.907949	0.326336	4.03235	-1	0.96708	0.611723	1.38202	0.404834	0.120574	0.848805	0.644439	0.322219	4.11473	1.85467	-1	1.51308	-1	-0.886057	1.8697	-2	1.51601	0.857935	3.73206	3.05941	2.63044	1.54494	1.73902	1.42308	-0.619789	2.2154
	CVD11145	PCR-IgG+	Nasal	1.78597	1.68052	0.654177	0.30103	1.67182	-1	-0.0222764	1.38417	-1	-1	2.48756	-1.1549	0.800717	-1	0.506505	-1	-0.0555173	-0.920819	-1	-1	3.56048	1.34967	-1	0.575188	-0.408935	-0.102373	-1	-0.468521	1.87777	0.1959	2.7791	2.05652	2.32498	0.792392	0.673021	-0.200659	-1	1.5479
	CVD11194	PCR-IgG+	Nasal	2.25876	0.434569	-1	0.113943	-1	-1	-1	-0.259637	-1	-1	2.33858	-1	-1	-1	-1	-1	-0.657577	-1	-1	-1	2.89137	1.67997	-1	-0.387216	-0.619789	-0.107905	-1	-0.508638	-1	-1	2.24682	2.03056	1.64068	0.0569049	-1	-0.443697	-1	-1
	CVD11038	PCR-IgG+	Nasal	2.32668	2.13188	1.33385	0.996949	2.9747	0.357935	0.723456	2.42731	1.16107	1.25575	3.41872	0.50515	0.980912	0.633468	1.08529	0.409933	-0.0555173	0.515874	1.27898	-1	4	1.95928	-1	1.49094	-0.30103	-0.107905	1.43854	-0.508638	2.06266	0.661813	3.52631	3.17412	3.12756	1.55413	2.19615	1.68296	-1	1.98856
	CVD11046	PCR-IgG+	Nasal	2.03603	1.22968	0.91169	0.049218	1.79546	-1	-0.376751	1.53415	-1	-1	3.14548	-1	0.50515	-1	0.91169	-1	-1	-0.619789	-1	-1	2.80175	1.06483	-1.69897	0.305351	-0.619789	-0.113509	0.923762	-0.420216	-1	-1	2.86972	2.88898	1.58973	0.235528	-1	0.230449	-1	1.65963
	CVD11053	PCR-IgG-	Nasal	2.18503	1.59207	1.20167	0.230449	2.23603	-1	0.0334238	2.02333	0.517196	-0.00877392	2.94724	-1	0.836957	0.352183	0.970812	0.0530784	-1	-0.05061	0.503791	-0.30103	3.7717	1.32201	-1	0.768638	-1	-0.920819	-1	-1	0.52763	-0.00436481	3.28865	2.69556	2.09149	0.752816	1.31429	0.184691	-1	2.03052
	CVD11061	PCR-IgG-	Nasal	2.38748	1.54307	0.927883	0.0374265	1.91291	-1	0.501059	2.20292	0.907949	-0.00877392	3.47614	-1	0.96708	0.120574	0.970812	0.0530784	0.457882	-0.21467	0.503791	-0.119186	4	2.24286	-1	0.525045	-1	-1.04576	1.55242	-1	1.39235	-0.00436481	2.78747	2.06077	2.81774	0.385606	1.2737	0.120574	-1	1.72049
	CVD11079	PCR-IgG-	Nasal	2.4612	2.07115	1.40807	1.01995	2.26802	-1	0.620136	2.16086	0.907949	0.326336	3.60733	0.930949	1.74218	0.120574	1.1529	0.0530784	-1	0.232996	0.503791	-1	3.33545	1.1827	-1	1.47756	-1	-1.09691	1.74178	-2	2.75378	1.24822	3.65723	2.86694	2.68484	1.34655	1.63012	0.942008	-1	2.43284
	CVD11087	PCR-IgG+	Nasal	2.47906	1.4823	1.14582	0.103804	1.89042	-1	-1	2.05588	0.517196	-0.00877392	3.56538	-1	0.510545	-1	1.10653	-0.552842	-1	-0.481486	-0.39794	-1	3.56231	1.77801	-1	0.977724	-1	-1.39794	1.6583	-1	0.89487	0.491362	3.12903	3.29494	1.85461	1.59229	1.51362	0.409933	-1	2.01389
	CVD11095	PCR-IgG-	Nasal	2.37057	2.22755	1.34947	0.677607	2.98679	0.502427	1.07372	2.73517	1.19645	0.502427	3.72085	0.625312	1.51162	0.961895	1.25431	0.757396	-1	0.617	1.20763	0.60206	4.22515	1.81921	-0.744727	2.59746	-1	-0.69897	1.81084	-2	2.88453	1.12024	3.67109	1.73775	2.80095	1.68467	1.74398	1.75097	0.303196	2.56528
	CVD11111	PCR-IgG-	Nasal	2.54448	1.4823	1.25406	0.103804	1.70638	-1	0.620136	1.58512	-1	1.50786	3.43696	-1	0.836957	0.501059	1.10653	0.0530784	-1	-0.21467	-0.39794	0.11059	3.50259	2.223	-1	1.46105	-1	-1.1549	1.40756	-1	1.70791	0.33646	3.60528	3.25501	2.41487	1.05461	1.36361	1.49094	-1	2.07929
	CVD11814	PCR-confirmed	Nasal	2.28977	-1	-1	-0.30103	1.60959	-1	-1	-1	-1	-1	2.23787	-1	-1	-1	-1	-1	-1	-1	-1	-1	2.19212	1.73094	-1	-1	-1	-1.39794	-1	-1	-1	-1	1.72973	2.54605	1.72214	-1	-1	-1	-1	0.501059
	CIL12E	Controls	Serum	2.10934	1.59207	1.68744	0.755875	1.35774	-1	-1	1.98713	-1	-1	4.06898	0.426511	0.836957	-0.0655015	2.92872	-1	-1	0.158362	1	-0.619789	0.858537	-1	-1	-1	-1	-1.69897	1.92101	-1	-1	-1	1.47885	1.84696	2.09736	1.67449	1.52686	1.16316	-1	2.62721
	CIL12F	Controls	Serum	2.23681	1.66829	1.14582	0.725095	1.60959	-1	-1	1.98713	-1	0.85309	4.32935	0.0293838	0.510545	-0.408935	2.71051	-0.552842	-1	0.298853	1.25744	-1	1.40466	-1	-1	-1.1549	-1	-1.69897	2.15275	-1	-1	0.33646	1.99357	1.77085	1.8554	1.61458	1.75059	1.56062	-1	1.73727
	CIL12G	Controls	Serum	2.31599	1.66829	1.53403	0.944483	1.46687	0.759668	0.501059	1.7796	-1	-0.00877392	4.33435	0.569374	0.96708	0.501059	2.85653	0.0530784	-1	0.158362	2.09552	-0.119186	1.38435	-1	-1	-1	-1	-1.39794	2.17903	-2	-1	0.33646	1.08027	1.78347	2.22848	1.00475	1.63073	1.04493	-0.619789	1.68314
	CIL12H	Controls	Serum	2.16247	1.59207	1.92804	0.283301	1.60959	0.502427	-1	1.7796	0.517196	0.790285	4.13729	0.330414	0.836957	0.501059	2.72651	0.802089	-1	0.158362	2.80978	-1	0.858537	-1	-1	-1	-1	-1.69897	1.92101	-2	-1	0.33646	1.36305	1.8441	2.23797	1.26482	1.60991	1.56608	0.4133	1.48287
	CIL12I	Controls	Serum	2.27346	2.04265	1.65782	0.839478	1.54654	1.53744	0.620136	2.30404	1.00689	1.23629	3.73414	0.675778	1.37162	0.501059	2.82126	1.05956	0.176091	0.158362	1.53995	0.772322	1.23426	-1	0.292256	-1	-1	-2	1.96652	-0.585027	0.725912	0.777427	1.15625	1.66332	2.29508	2.51763	1.41044	0.600973	0.686636	2.03052
	CIL12J	Controls	Serum	1.72329	1.59207	1.66229	0.600973	1.46687	0.759668	-1	1.7796	-1	-0.00877392	3.99602	0.330414	0.510545	0.501059	2.72912	-0.552842	-1	0.403121	1.40926	-1	1.04297	-1	-1	-1	-1	-1.69897	1.8697	-1	-1	-0.00436481	1.33143	1.94827	2.31205	1.29115	1.40157	1.40415	-1	1.30664
	CIL12K	Controls	Serum	2.37014	1.66829	1.8803	0.71433	1.35774	0.759668	-1	1.58512	0.907949	-1	4.05748	0.503791	0.726727	0.352183	2.70057	0.0530784	-1	0.113943	2.80104	-1	1.34025	-1	-1	0.117271	-1	-1.1549	1.8697	-1	-1	-1	2.10765	2.03854	2.27238	2.14953	2.22225	1.95708	-1	2.09233
	CIL12L	Controls	Serum	2.59214	1.59207	1.57113	0.31597	1.74547	0.502427	-1	1.7796	-1	-1	4.23407	0.0293838	1.52994	-0.408935	2.91952	-0.130768	0.342423	0.232996	1.6852	-1	0.660865	0.669317	0.09691	-1	-1	-2	2.23815	-0.0409586	0.514548	0.423246	1.55871	2.14678	2.23419	1.83828	1.57898	1.6026	0.914343	2.14928
	CIL12M	Controls	Serum	2.09019	1.66829	1.70312	0.605305	1.46687	0.502427	-1	0.98945	1.78774	1.21299	3.88724	0.426511	-1	0.120574	2.99261	0.957607	0.649335	-0.21467	3.31585	0.374748	1.20249	-1	-1	-1	-1	-2	1.74178	-0.585027	0.367356	0.947924	0.980912	2.02918	2.14541	0.877947	1.10278	0.818885	-1	1.76805
	CIL12N	Controls	Serum	2.32085	1.28398	1.75089	0.478566	1.46687	-1	-1	1.58512	-1	-1	4.12141	0.0293838	0.510545	0.352183	3.08611	0.0530784	-1	-0.124939	2.81346	0.729974	1.50866	-1	-1	-1	-1	-2	2.02637	-1	-1	0.491362	1.3969	1.73775	2.08149	1.36791	1.0141	1.27967	-1	1.70243
	CIL12P	Controls	Serum	2.42175	1.66829	1.74547	0.454845	1.60959	1.09272	-1	1.7796	-1	1.13418	4.38086	0.330414	1.17984	0.501059	2.84667	0.404834	-1	0.232996	3.33635	0.924796	1.2907	-1	-0.142668	-0.366532	-1	-2	2.13897	0.158362	0.404834	0.33646	1.69399	1.74989	1.9878	2.17108	1.92799	2.31696	0.633468	1.81451
	CIL12Q	Controls	Serum	1.85132	1.28398	1.71189	0.290035	1.46687	-1	-1	0.98945	-1	-0.00877392	4.04635	0.675778	-1	0.120574	2.84334	-1	-1	0.064458	2.87925	-1	0.660865	0.594393	-1	-1	-1	-2	1.89614	-1	-1	-1	1.26858	2.09209	2.10202	1.48883	1.53945	1.36549	-1	1.48287
	CIL12R	Controls	Serum	2.26926	1.66829	1.96412	0.340444	1.60959	0.759668	0.330414	1.89977	0.907949	0.326336	4.02404	0.651278	0.836957	0.501059	2.76938	-0.552842	-1	0.158362	1.88104	-1	0.720159	-1	-1	-0.60206	-1	-1.69897	1.92101	-1	-1	0.491362	0.890421	1.93571	2.07864	2.92578	1.53732	0.791691	-1	1.78219
	CIL12S	Controls	Serum	1.47202	-1	1.43297	0.32838	1.18099	-1	-1	-1	-1	-1	3.92532	-1	-1	-1	2.96721	-1	-1	-1.39794	3.13717	-1	0.660865	-1	-1	-1	-1	-1	1.70226	-1	-1	-1	0.338456	1.87691	1.95168	0.431364	1.12352	0.290035	-1	1.30664
	CIL12T	Controls	Serum	2.39039	1.72681	1.6861	0.735599	1.57967	1.06258	0.620136	1.7796	-1	0.326336	4.52015	0.625312	0.836957	0.352183	2.39501	-0.552842	-1	0.403121	3.62719	-1	1.44248	-1	-1	0.502427	-1	-1.69897	2.00736	-2	1.07004	0.592177	2.81395	1.96232	2.23636	2.65388	2.46416	2.52693	-1	1.99003
	CIL12U	Controls	Serum	2.32267	1.4823	1.49914	0.692847	1.41747	0.502427	-1	1.89977	-1	0.502427	4.034	0.330414	-1	-1	2.70437	-0.552842	-1	0.064458	3.18415	-1	1.13066	-1	-1	-1	-1	-2	1.89614	-0.585027	-1	-1	1.12808	1.63568	2.34104	1.37749	1.71466	1.69714	-1	1.6149
	CIL12V	Controls	Serum	2.01887	1.59207	2.24162	0.429752	1.54654	1.12024	0.330414	1.7796	0.517196	0.623249	3.98528	0.330414	0.836957	0.352183	2.72156	0.0530784	-1	0.403121	2.72086	-1	1.34025	-1	-1	-0.107905	-1	-1.69897	1.84136	-1	-1	-0.00436481	2.12558	1.7956	2.29568	2.85922	1.44451	2.00501	-1	1.8433
	CIL12W	Controls	Serum	2.52287	1.72681	1.62961	0.419956	1.54654	0.759668	0.0334238	1.89977	1.00689	0.326336	4.27326	0.206826	1.49164	0.700704	2.95846	2.40819	0.0569049	0.232996	3.18861	-1	1.13066	0.225309	-0.443697	-0.366532	-1	-1.69897	2.13897	0.587711	0.52763	0.592177	1.7724	1.74788	2.26202	1.73223	1.74733	1.52724	1.10037	1.55715
	CIL12Y	Controls	Serum	1.4609	-1	1.49374	0.419956	1.18099	-1	-1	-1	-1	-1	3.86889	-1	-1	-0.408935	2.93498	-1	-1	-0.481486	3.22254	-1	0.660865	-1	-1	-1	-1	-2	1.84136	-1	-1	-1	0.40824	1.91582	1.98887	0.401401	1.27207	0.44248	-1	1.52257
	CIL12Z	Controls	Serum	2.07551	-1	1.37181	-0.102373	1.18099	0.502427	-1	-1	-1	-1	3.96973	0.943495	-1	-1	2.84641	-1	-1	-1.39794	3.20637	-1	1.0667	-1	-1	-1	-1	-1	1.84136	-1	-1	-1	0.651278	1.82471	2.21985	0.220108	1.49108	0.798651	-1	1.66229
	CIL130	Controls	Serum	2.27736	1.28398	1.83658	-0.0705811	1.46687	1.14551	-1	1.7796	-1	-1	4.21292	0.796574	0.510545	0.120574	2.81394	-1	-1	0.232996	3.29133	-1	1.36286	-1	-1	-1	-1	-1.69897	1.94438	-1	-1	-0.00436481	1.13481	1.61151	2.29938	0.680336	1.0693	1.12418	-1	1.43616
	CIL133	Controls	Serum	2.0114	2.31383	1.70689	0.260071	1.66172	2.03607	0.85187	2.22209	1.28103	2.06513	4.10941	1.32593	1.5849	0.983175	2.86374	1.7348	0.906335	0.617	3.24216	1.5027	1.70842	-1	-0.0457575	-1	-0.142668	-2	1.96652	0.0170333	1.05461	0.995635	1.11992	2.41862	2.17493	1.08422	1.44091	1.34928	0.571709	2.29994
	CIL134	Controls	Serum	1.77554	1.28398	1.72272	0.618048	1.97248	1.45347	-1	0.98945	-1	1.10415	4.08359	0.569374	-1	-1	2.64464	0.50515	-1	0.064458	3.33597	0.262451	1.77619	-1	0.127105	-1	-1	-1	1.8697	-0.886057	-1	0.820201	0.820201	2.28328	2.07762	0.562293	1.22115	0.922206	1.256	1.63969
	CIL135	Controls	Serum	2.15259	1.77437	1.61437	0.198657	1.66172	1.28035	-1	1.69697	0.907949	0.424882	4.20575	0.698101	0.96708	0.432969	2.89134	0.0530784	-1	0.403121	3.28731	-0.05061	1.0892	-1	-1	-1	-1	-1.39794	1.98744	-1	-1	0.33646	0.720159	1.41145	2.25631	0.821514	1.56996	0.856124	-0.619789	1.66229
	CIL136	Controls	Serum	1.97749	1.59207	1.61616	0.409933	1.60959	1.12024	-1	1.58512	0.517196	-1	4.11367	0.503791	0.836957	0.25042	2.95908	0.70757	-1	0.232996	3.36989	-1	1.13066	-1	-1	-1	-1	-1.69897	1.8697	-1	-1	0.491362	0.907411	1.66857	1.89845	0.700704	1.28058	0.83187	-1	1.20602
	CVD11228	PCR-IgG-	Serum	1.94211	2.28156	2.13194	1.16047	2.46787	1.76245	1.33304	2.87009	1.93847	1.24329	3.17892	1.44809	1.54568	0.686636	2.32742	1.43823	1.28758	0.526339	2.65054	1.03463	1.65167	1.28058	0.0530784	1.17464	0.537819	-0.102373	1.09377	0.453318	1.03181	1.21801	1.73933	2.9745	2.50226	1.73608	1.66586	1.64326	1.29181	2.0558
	CVD11244	PCR-IgG+	Serum	1.27784	1.04689	2.11113	0.510545	1.57101	-1	-0.0222764	1.38417	-1	-1	4	0.933487	0.87564	-1	2.28305	-1	-1	0.777427	3.29271	-1	0.876795	-1	-1	-0.958607	-0.408935	-0.124939	1.78654	-0.638272	0.711807	0.501059	1.24822	2.45773	2.56601	0.429752	1.30578	0.472756	-1	-1
	CVD11251	PCR-confirmed	Serum	1.39863	1.48359	1.79309	0.136721	2.16247	-1	0.747412	1.53415	0.748963	0.432969	3.77894	1.17114	0.933487	-1	2.5031	0.0934217	-0.259637	0.378398	3.32194	-1	0.943989	-0.00877392	-1	0.617	0.193125	-0.119186	1.74421	-0.420216	0.431364	0.635484	0.544068	2.86902	2.22922	0.371068	1.10958	0.630428	-1	1.65963
	CVD11269	PCR-IgG+	Serum	1.70919	1.42095	1.45301	0.267172	1.08135	-1	0.176091	1.13001	-1	-1	3.46764	-0.0132283	0.693727	-1	2.5496	-1	-1	0.274158	3.10198	-1	0.636488	-1	-1.69897	-1	-0.537602	-0.124939	1.67219	-0.420216	0.61066	-1	0.865104	2.37103	2.133	0.514548	1.08707	0.167317	-1	1.48344
	CVD11277	PCR-IgG+	Serum	1.48373	0.434569	2.04556	0.238046	-1	-1	-0.376751	-0.259637	-1	-1	2.8897	0.815578	0.50515	-1	2.62731	-1	-1	-0.309804	3.10087	-1	0.876795	-1	-1	-0.721246	-0.468521	-0.142668	-1	-0.79588	-1	-1	1.03743	2.17615	1.42111	0.0934217	1.22891	0.344392	-1	-1
	CVD11285	PCR-confirmed	Serum	0.765669	1.48359	2.22945	0.340444	1.60778	1.45591	0.642465	2.30057	0.748963	1.48116	3.44463	1.45924	0.933487	0.502427	2.23649	-0.124939	-1	0.703291	2.25592	0.225309	2.49786	-0.259637	-0.443697	-0.468521	-0.356547	-0.113509	0.923762	-0.161151	0.837588	0.1959	1.90639	3.57508	2.50991	0.986772	1.42177	1.74233	0.968016	1.65963
	CVD11293	PCR-IgG+	Serum	1.05767	1.04689	2.04143	0.064458	2.11284	-1	-1	1.13001	-1	-1	3.45825	0.742725	-1	-1	2.73099	-1	-1	0.363612	3.03267	-1	1.07628	-1	-0.443697	-1	-0.721246	-0.130768	1.39252	-0.21467	0.255273	-1	0.917506	1.98439	2.44448	0.465383	1.47972	1.07954	-1	1.82821
	CVD11301	PCR-confirmed	Serum	1.88355	1.04689	1.83385	0.136721	0.89487	-1	-0.376751	1.72378	1.43981	-1	3.67138	1.23805	0.800717	-1	2.31848	-1	-1	0.515874	3.38417	-1	1.73941	-1	-1	-1	-0.853872	-0.130768	1.6169	-0.79588	-1	0.501059	0.848805	3.23128	2.22614	0.514548	1.17955	-0.200659	-1	-1
	CVD11319	PCR-confirmed	Serum	1.78168	1.22968	1.79775	0.120574	1.60778	1.43345	0.176091	-0.259637	-1	-1	4	1.38828	0.693727	-1	1.92449	-1	-1	0.85187	0.649335	-1	1.35545	-1	-1	-0.958607	-0.376751	-0.09691	1.72148	-0.161151	0.854913	0.710117	0.910624	2.59964	2.12077	2.8093	1.49776	0.833147	-1	1.33001
	CVD11327	PCR-IgG+	Serum	1.49762	0.434569	1.90385	-0.236572	1.29688	-1	-1	-1	-1	-1	3.59112	0.792392	0.800717	-1	2.65655	-1	-1	0.0681859	3.28606	-1	1.11926	-1	-1	-1	-1	-0.136677	1.67219	-0.0315171	0.764923	0.606381	0.875061	2.97388	1.79803	0.276462	1.24527	0.630428	-1	2.35864
	CVD11368	PCR-confirmed	Serum	2.22518	1.04689	2.055	0.346353	1.29688	-1	-0.376751	1.9426	-1	-1	3.6875	1.23805	0.800717	-1	2.5574	-1	-1	0.545307	3.4777	-1	0.838219	-1	-1	-1	-1	-0.130768	1.64542	-0.420216	-1	0.352183	0.563481	2.71857	2.1518	0.691965	1.37712	0.593286	-1	1.56667
	CVD11376	PCR-confirmed	Serum	1.93596	1.04689	1.61993	0.0899051	1.08135	-1	-1	-0.259637	-1	-1	3.48852	0.742725	-1	-1	2.32418	-1	-1	-0.119186	3.20315	-1	1.24254	-1	-1	-1	-0.853872	-0.136677	1.64542	-0.508638	-1	0.606381	0.853698	2.52479	2.21272	0.429752	1.4128	0.454845	-1	1.17609
	CVD11384	PCR-IgG+	Serum	1.35005	1.6169	1.78118	0.396199	1.37033	-1	0.176091	1.53415	-1	-1	3.5344	0.459392	1.03862	-0.00877392	2.90651	-1	-1.22185	0.238046	3.07348	-1	0.943989	-1	-0.568636	-0.721246	-1.30103	-0.130768	1.73296	0.673021	-1	0.40824	0.55145	2.2467	2.21285	0.404834	1.18724	0.521138	-1	1.45834
	CVD11392	PCR-confirmed	Serum	1.36773	0.434569	1.99935	1.25237	1.72632	-1	-1	1.79162	-1	-1	4	1.04805	0.50515	-1	2.67972	-1	-1	0.305351	3.60932	-1	1.25744	-1	-1	-1	-1	-0.124939	1.6169	-0.21467	-1	-1	1.29248	2.75158	2.3477	0.697229	1.52763	0.198657	-1	1.28691
	CVD11418	PCR-confirmed	Serum	2.01749	1.34084	1.39829	0.793092	1.29688	-1	0.313867	2.04984	-1	0.935003	4	1.05461	0.87564	-1	2.42267	-1	-1	0.0128372	3.58241	-1	0.749736	-1	-0.744727	-2	-0.721246	-0.113509	1.72148	-0.337242	0.217484	1.22063	0.960946	3.12755	1.55606	1.94236	1.74531	0.133539	-1	2.60597
	CVD11426	PCR-confirmed	Serum	1.39863	1.22968	1.90493	0.429752	1.43169	-1	0.313867	-0.259637	-1	-0.0757207	3.72289	1.17114	1.65302	-1	2.57087	-1	-1	0.526339	3.35982	-1	1.37254	-1	-1	-1.30103	-0.619789	-0.09691	1.67219	0.227887	0.843233	-1	1.19285	3.58943	2.78068	0.681241	1.30081	0.870404	-1	1.993
	CVD11434	PCR-confirmed	Serum	1.98059	1.66829	1.83174	1.05231	1.54654	-1	0.0334238	1.89977	0.517196	0.955207	3.92235	1.61151	0.836957	0.773786	1.96332	-0.552842	-1	0.617	3.46071	0.374748	2.08568	-1	-1	-0.154902	-1	-1.69897	1.92101	-1	-1	1.05538	1.14333	2.94045	2.13379	0.783189	1.9795	0.996512	-1	2.46678
	CVD11442	PCR-confirmed	Serum	0.79588	1.04689	1.78362	0.565848	0.89487	-1	-0.376751	2.24959	-1	-1	3.5185	1.17114	0.87564	-1	1.856	-1	-1	0.474216	3.07843	-1	0.943989	-1	-1	-1	-0.853872	-0.130768	1.39252	-0.79588	-1	0.0827854	0.287802	2.87696	2.04825	0.173186	0.640481	0.230449	-1	-1
	CVD11459	PCR-IgG-	Serum	2.23661	1.04689	2.09719	0.075547	1.5302	1.60173	-1	0.879669	-1	-1	3.87577	1.92288	1.08565	0.502427	2.98018	-1	-1	0.305351	3.3913	-1	0.943989	-0.468521	-0.568636	-1	-0.853872	-0.136677	1.82517	-0.309804	0.686636	-1	1.21775	2.51119	2.47309	0.741939	1.68485	0.728354	0.383815	1.69714
	CVD11467	PCR-confirmed	Serum	1.47654	1.70774	2.04692	0.919601	1.68619	0.835056	0.506505	1.72378	0.748963	0.245513	4	0.586587	1.08565	0.502427	2.64307	-0.124939	-1	0.861534	3.14594	-1	1.67136	-1	-0.130768	0.120574	-0.0457575	-0.107905	1.74421	-0.638272	0.201397	-1	1.24773	3.13526	2.27857	2.23391	1.01536	0.89487	-0.769551	2.09708
	CVD11475	PCR-confirmed	Serum	1.00087	-1	1.7644	0.30103	1.08135	-1	-1	-1	-1	-1	3.56217	-0.443697	-1	-1	2.57458	-1	-1	0.33646	3.01995	-1	1.24254	-1	-1	-1	-1.30103	-0.130768	1.64542	-0.420216	0.630428	-1	1.02776	2.58114	2.1692	0.595496	1.71341	0.800717	-1	1.76975
	CVD11483	PCR-confirmed	Serum	1.27784	1.53517	1.99577	0.376577	1.60778	1.20871	0.937518	1.79162	-1	1.16673	3.42354	1.43965	2.215	0.869818	2.69745	0.167317	1.76582	0.870989	2.42104	-1	1.71792	2.42602	1.43505	0.480007	-0.0861861	-0.119186	3.44475	1.405	2.03068	0.1959	1.80821	3.424	2.8198	2.36629	1.49457	1.62644	2.59707	1.58433
	CVD11491	PCR-IgG+	Serum	1.45378	1.48359	1.70646	0.950365	1.7001	-1	0.642465	1.98186	0.462398	-1	3.44627	2.12186	0.87564	1.25744	2.63193	-1	-1	0.856729	3.10031	0.0334238	3.38016	-1	-0.19382	-0.0457575	0.143015	-0.124939	1.43854	-0.638272	0.414973	-0.091515	2.02906	3.19608	2.85391	0.184691	1.29513	1.31785	-1	1.23654
	CVD11517	PCR-confirmed	Serum	1.75182	1.34084	1.6067	0.429752	1.08135	-1	0.419956	1.53415	-1	1.38934	4	0.686636	0.933487	-0.00877392	3.09527	-1	-0.148742	0.495544	2.73081	-1	1.24254	-1	-1	-0.958607	-0.408935	-0.124939	1.78654	0.0413927	0.431364	0.0827854	1.09587	3.38897	1.9689	0.541579	1.30514	0.167317	-1	1.87052
	CVD11525	PCR-confirmed	Serum	1.7091	1.97387	1.74873	0.992554	1.86617	1.33686	1.24105	2.13761	2.01022	0.568202	4.94062	1.70961	1.31239	3.32902	3.36914	0.50515	-1	0.669317	3.27605	0.11059	1.89064	-1	0.25042	0.0530784	-0.327902	-0.60206	2.06187	-2	0.885361	1.74515	1.00903	2.52769	2.34321	0.870989	1.2927	1.40739	0.4133	2.85169
	CVD11533	PCR-IgG-	Serum	1.47334	1.48359	2.2552	0.847573	1.43169	0.939519	0.698101	1.89873	0.462398	-0.408935	3.61039	1.34124	1.98878	0.733999	2.73482	-1	0.904174	0.754348	3.31328	-1	2.02621	1.04689	0.532754	0.0293838	-0.537602	-0.119186	2.85667	0.394452	1.87198	0.732394	1.762	2.9058	2.39728	0.769377	1.84017	1.47741	1.7707	1.82821
	CVD11541	PCR-confirmed	Serum	1.33826	1.72681	2.27339	0.303196	1.54654	1.71883	0.620136	2.38126	1.08279	0.716003	3.58324	0.503791	1.19866	0.501059	2.44278	-1	-1	0.864511	2.58171	0.0128372	1.04297	-1	-0.744727	-1	-1	-1.39794	2.17903	0.0681859	-0.376751	0.592177	1.72066	2.92776	2.8343	0.431364	1.29798	1.26435	-1	1.5876
	CVD11608	PCR-confirmed	Serum	1.47553	1.34084	2.09191	1.02612	1.64118	-1	-0.0222764	1.38417	-1	-1	3.3679	1.57043	1.41145	-1	2.02617	-1	-0.0555173	0.960946	1.94399	1.40483	1.60949	0.269513	-0.259637	-0.468521	-0.585027	-0.136677	1.89376	-0.337242	1.35334	0.352183	1.81191	2.94922	2.64329	0.989895	1.89509	0.943	1.23325	1.60097
	CVD11624	PCR-IgG-	Serum	1.48954	1.59207	2.1611	-0.136677	0.559907	1.4621	-1	1.58512	0.517196	0.716003	2.97714	0.943495	-1	0.983175	2.35662	0.50515	-1	0.814913	2.71362	-0.619789	1.46	-1	-1	-1	-1	-1.69897	-1	0.264818	0.667453	-1	1.07591	2.8645	2.34082	1.76492	1.62706	1.39111	0.914343	1.48287
	CVD11640	PCR-IgG-	Serum	1.91403	1.6169	1.39829	1.59583	2.37858	1.03463	0.313867	1.38417	-1	0.667453	3.52147	2.67009	0.980912	1.0465	2.44996	-0.124939	-1	0.924279	3.35335	0.89487	3.40724	-1	-0.568636	-0.00877392	-0.130768	-0.091515	1.55376	-0.161151	2.1956	1.16107	1.629	2.7685	2.45011	1.19368	2.11049	1.31785	-1	2.75459
	CVD11657	PCR-IgG+	Serum	0.50515	1.34084	2.00402	0.075547	1.48416	-1	-1	1.89873	-1	0.935003	4	1.01284	0.693727	-0.00877392	2.78527	-1	-1	0.117271	3.27612	-1	1.54432	-1	-1.69897	-1	-0.537602	-0.119186	1.78654	0.071882	0.39794	0.771587	1.2383	3.12619	2.44565	1.03583	1.56832	1.3516	-1	2.60058
	CVD11665	PCR-IgG+	Serum	1.61034	1.57887	1.84844	0.706718	1.67182	-1	0.313867	2.48968	-1	1.40739	3.70864	1.29645	1.11294	-1	2.56838	0.993877	-1.22185	0.760422	3.05908	0.650308	2.12038	-0.259637	-0.130768	0.760422	-0.0861861	-0.0705811	1.81584	-0.337242	1.96194	1.06595	1.96142	2.4064	2.11836	0.739572	1.24403	1.2159	1.14364	1.97959
	CVD11673	PCR-confirmed	Serum	0.890421	1.48359	1.7653	0.607455	0.49693	0.11059	-0.376751	1.13001	-1	-0.408935	3.3262	2.93009	0.800717	-0.00877392	1.34674	-1	-1	0.495544	2.96451	-1	1.05269	-1	-1	-0.585027	-0.721246	-0.124939	1.69749	-0.508638	0.694605	-1	1.57864	2.7108	2.46443	1.67679	1.74881	1.83078	-1	1.36754
	CVD11699	PCR-IgG+	Serum	1.84073	1.22968	1.86481	0.934498	-0.823909	-1	0.0863598	1.13001	-1	-1	3.85825	0.96708	0.50515	-0.356547	2.70515	-1	-1	0.350248	3.4467	-1	1.15836	-1	-1	-1.30103	-0.468521	-0.124939	1.67219	-0.337242	-0.251812	-1	1.03503	2.33806	1.8893	0.658965	1.51799	0.978637	-1	1.33001
	CVD11707	PCR-confirmed	Serum	1.64197	0.434569	1.68006	0.650308	-1	-1	-1	1.53415	-1	-1	3.24683	0.201397	-1	-1	1.14644	0.475671	-1	-0.619789	3.31619	-1	0.0128372	-1	-1	-1	-1.30103	-0.136677	1.09377	-1.04576	0.431364	-1	1.20898	1.39585	1.75572	0.404834	1.22427	0.489958	-1	0.49693
	CVD11723	PCR-confirmed	Serum	1.83078	1.22968	1.80976	0.986772	1.20466	-1	-0.376751	2.13306	-1	0.245513	3.46753	1.20112	1.41145	-1	2.18758	-1	-1	0.766413	3.43355	-1	1.55895	-1	-1	-1.30103	-0.721246	-0.124939	1.43854	-0.508638	-0.886057	0.883661	1.35141	3.1942	2.4484	0.557507	1.24625	0.642465	-1	1.63175
	CVD11749	PCR-IgG+	Serum	-1	1.22968	1.99454	0.123852	3.2798	-1	-0.0222764	-0.259637	-1	-1	3.48231	1.50106	1.38632	-1	2.03747	-1	0.136721	0.646404	2.00775	-0.0409586	1.25744	-0.00877392	-0.19382	-0.0861861	-0.721246	-0.130768	1.8776	-0.136677	1.37051	-1	2.15002	2.85611	2.57909	0.50515	1.03342	0.955207	0.498311	-1
	CVD11756	PCR-confirmed	Serum	1.72304	1.22968	2.39886	0.184691	1.43169	-1	0.642465	-0.259637	-1	-0.0757207	3.62966	0.586587	0.800717	-1	2.9266	0.667453	-1	-0.207608	3.16622	-1	0.481443	-1	-1.69897	-0.244125	-0.0705811	-0.136677	1.76589	-0.79588	-0.346787	-1	0.260071	2.2843	2.21851	0.50515	1.25212	0.708421	-1	1.43104
	CVD11772	PCR-IgG-	Serum	1.77371	1.4823	2.02702	0.824776	2.69494	0.759668	-1	0.98945	-1	1.53071	3.43372	0.943495	0.510545	0.836324	2.49173	-0.552842	-1	0.643453	2.83219	-1	2.11002	-1	-0.443697	-1	-1	-1.69897	1.30835	-1	0.222716	0.33646	1.44075	2.99122	2.44177	0.220108	0.861534	1.36736	-1	1.80202
	CVD11798	PCR-confirmed	Serum	-1	1.42095	2.12824	0.961421	1.57101	-1.22185	0.176091	1.38417	-1	-1	3.62616	1.68708	0.906335	-1	2.35369	-1	-1	0.788875	3.1018	-1	1.00173	-0.853872	-1.69897	-0.309804	-0.356547	-0.130768	1.51851	-0.638272	0.919601	-1	1.21511	3.17416	2.40504	0.501059	1.01452	0.808886	-1	2.07302
	CVD11806	PCR-confirmed	Serum	2.3061	1.4823	1.97946	0.765669	1.81151	-1	-1	1.98713	0.907949	1.48982	4.71606	1.01199	0.836957	-1	1.85199	-1	-1	0.962369	3.46524	-1	1.38435	-1	-1	-1	-1	-1.39794	1.98744	-1	-1	0.947924	1.66857	3.10694	2.1967	1.72787	1.74679	1.62972	-1	2.47487
	CVD11145	PCR-IgG+	Serum	1.56265	1.42095	2.11418	0.257679	1.29688	-1	0.313867	1.64088	1.21722	-0.769551	3.60017	0.792392	0.87564	-1	3.02221	-1	-1	0.390935	2.84958	-1	1.75542	-1	-0.443697	-1	-0.537602	-0.136677	1.86076	0.0569049	0.588832	0.710117	1.02612	2.89241	2.54032	2.63484	1.662	1.17725	-1	2.32533
	CVD11194	PCR-IgG+	Serum	1.8446	1.04689	1.79155	0.699838	-1	-1	-0.376751	2.20107	-1	-1	3.63864	1.46464	1.53605	-1	2.07584	-1	-1	0.614897	3.01378	-1	1.11926	-1	-1	-1	-0.853872	-0.130768	1.64542	-0.508638	0.961895	0.687529	1.60831	2.78357	2.85644	0.44248	1.07628	0.91803	-1	2.07631
	CVD11038	PCR-IgG+	Serum	1.1364	1.6169	2.19584	0.726727	3.68714	1.58377	0.698101	1.89873	0.113943	1.33021	3.36469	1.27231	0.800717	1.06856	2.37256	0.475671	-1	0.623249	2.8027	-1	2.47035	-0.259637	-1	0.245513	-0.408935	-0.124939	1.39252	-0.337242	2.70935	1.15503	2.34459	3.68369	3.37828	1.13322	1.95148	1.59162	-1	-1
	CVD11046	PCR-IgG+	Serum	1.52853	1.22968	-1	-0.0409586	1.14829	0.11059	-0.376751	-0.259637	-1	-1	3.47664	1.70655	-1	1.0892	2.78791	-1	-1	0.0128372	3.27094	-1	0.374748	-1	-1	-1	-0.619789	-0.130768	1.6169	-0.337242	-2	-1	1.16107	2.87811	2.4057	0.348305	1.04258	1.20222	-1	-1
	CVD11053	PCR-IgG-	Serum	1.50759	1.28398	2.35095	1.05461	-1	2.10127	-1	2.35748	-1	2.12733	2.97844	2.05015	1.69679	-1	2.90699	-1	-1	0.797268	2.58389	1.92231	1.86652	-1	-1	-1	-1	-2	0.972666	-2	1.43569	0.592177	1.57438	2.93571	3.01909	-1	1.48515	1.39777	0.303196	2.32828
	CVD11061	PCR-IgG-	Serum	3.13039	3.01024	3.20988	2.5093	4.10365	2.73931	3.15229	3.09869	3.14269	2.83142	3.7594	3.22401	3.00435	3.02536	2.91441	2.7478	2.938	2.95959	2.77365	2.88948	3.82691	3.16108	2.91506	2.96312	3.02713	2.57062	3.12507	2.88461	3.36651	3.03273	3.47121	2.44083	3.52679	2.92108	2.89599	2.91163	2.43096	2.77334
	CVD11079	PCR-IgG-	Serum	0.630428	1.4823	2.29177	0.103804	1.60959	-1	0.0334238	1.7796	0.517196	0.1959	3.45927	1.40432	0.836957	0.700704	2.60794	-1	-1	0.716003	2.55145	-1	2.31025	-1	-1	-0.60206	-1	-2	1.30835	-1	0.501059	-1	2.17225	2.22681	2.5771	-0.180456	1.05038	1.36021	-0.619789	-1
	CVD11087	PCR-IgG+	Serum	1.14082	1.93095	1.64719	1.20276	3.96403	-1	0.330414	2.72713	1.08279	0.623249	3.76171	2.81817	1.04961	0.836324	2.50541	0.585461	-1	1.35813	2.85047	-0.619789	2.80548	-1	-0.443697	0.502427	-1	-1.69897	1.92101	-1	2.58363	1.26647	2.45005	2.07203	3.32026	1.27254	1.8728	1.80983	0.733999	1.20602
	CVD11095	PCR-IgG-	Serum	1.80489	1.59207	2.09377	0.354108	1.99016	-1	-1	2.20292	-1	-1	4.46915	1.0013	0.510545	-0.408935	2.30445	0.0530784	-1	0.522444	2.01603	-1	3.02807	-1	-1	-1	-1	-1.69897	2.06187	-1	1.04493	0.934498	1.2634	2.00277	2.54471	1.16761	1.6066	0.83187	-1	1.88366
	CVD11111	PCR-IgG-	Serum	1.59028	-1	1.98731	0.0827854	1.57967	1.16879	-1	1.89977	-1	1.16227	3.75159	0.830589	-1	-0.408935	2.46471	0.998695	-1	0.447158	2.92086	0.193125	1.47698	-1	-1	-1	-1	-2	1.48657	-2	-1	0.820201	0.946452	2.66229	2.35486	0.459392	1.16584	1.15746	-1	1.78219
	CVD11814	PCR-confirmed	Serum	2.34645	1.59207	1.75089	0.611723	1.70638	-1	-1	1.58512	-1	1.66351	4.37555	1.22376	1.04961	0.120574	2.45874	0.0530784	-1	0.298853	3.53066	1.21059	1.78398	-1	-1	-1	-1	-1.69897	2.06187	-1	-0.0861861	1.01703	1.82138	2.78907	2.00078	1.7439	1.44326	1.59251	0.155336	2.08372

## Sheet: Figure 4b
Figure 4b
	PID	Group	T_cells	Neutrophils
	CVD11251	PCR-confirmed	0.0149	0.955
	CVD11319	PCR-confirmed	0.0023	0.986
	CVD11368	PCR-confirmed	0	1
	CVD11376	PCR-confirmed	0.0036	0.986
	CVD11392	PCR-confirmed	0.0056	0.969
	CVD11418	PCR-confirmed	0.0484	0.855
	CVD11442	PCR-confirmed	0	0.989
	CVD11467	PCR-confirmed	0.636	0.313
	CVD11475	PCR-confirmed	0.0696	0.914
	CVD11517	PCR-confirmed	0.0714	0.929
	CVD11582	PCR-confirmed	0.44	0.524
	CVD11608	PCR-confirmed	0.0083	0.959
	CVD11616	PCR-confirmed	0.0244	0.939
	CVD11673	PCR-confirmed	0.142	0.721
	CVD11707	PCR-confirmed	0.0323	0.935
	CVD11723	PCR-confirmed	0.023	0.959
	CVD11756	PCR-confirmed	0.0356	0.811
	CVD11814	PCR-confirmed	0	0.952
	CVD11830	PCR-confirmed	0	1
	CVD11855	PCR-confirmed	0	0.135
	CVD11244	PCR-IgG+	0.088	0.833
	CVD11699	PCR-IgG+	0	0.966
	CVD11194	PCR-IgG+	0.0143	0.977
	CVD11277	PCR-IgG+	0.0739	0.9
	CVD11293	PCR-IgG+	0.00039	0.988
	CVD11327	PCR-IgG+	0.0194	0.937
	CVD11632	PCR-IgG+	0.0291	0.638
	CVD11657	PCR-IgG+	0.549	0.366
	CVD11731	PCR-IgG+	0	1
	CVD11749	PCR-IgG+	0.011	0.951
	CVD11764	PCR-IgG+	0	0.5
	CIL12E	Controls	0.615	0.332
	CIL12F	Controls	0.578	0.398
	CIL12G	Controls	0.781	0.157
	CIL12H	Controls	0.901	0.0464
	CIL12I	Controls	0.941	0.0124
	CIL12J	Controls	0.218	0.752
	CIL12K	Controls	0.604	0.31
	CIL12L	Controls	0.66	0.221
	CIL12M	Controls	0.599	0.248
	CIL12N	Controls	0.872	0.0222
	CIL12P	Controls	0.277	0.0106
	CIL12R	Controls	0.78	0.0643
	CIL12U	Controls	0.755	0.159
	CIL12T	Controls	0.782	0.158
	CIL12V	Controls	0.877	0.0832
	CIL12W	Controls	0.57	0.284
	CIL12Z	Controls	0.86	0.0012
	CIL130	Controls	0.879	0.0274
	CIL133	Controls	0.769	0.149
	CIL134	Controls	0.508	0.376

## Sheet: Figure 5
Figure 5
Supplementary Figure 5
	PID	Group	date_of_admission	date_of_recruitment	covid_test	antibody_test_result	hiv	tb_urinary_lam	tb_gene_expert	tb_sputum	Falciparum_malaria	antibiotic	agent_and_dose	outcome	date_of_outcome	Month	ISARICSeverity	SevereCase	FLU_A	FLU_B	RHINO	COR_299	COR_43	COR_63	HKU1	IC_EAV	PARA_2	PARA_3	PARA_4	HBoV	HMPV_A.B	MPNE	PARA_1	AV	EV	HPEV	RSVA.B	C.PNEU	HiB	S.AUR	S.PNEU	BORD	FLUC	HAEINF	MORAX	K.PNEU	LEGIO	PCP	SALM
	CVD11319	PCR-confirmed	2020-07-26	2020-08-03	Positive	Positive	Seropositive	Urinary LAM not done	Gene Xpert not done	Sputum not done	Malaria test negative	Cefriaxone	6mg	Discharged alive	44056	August	6	Severe	Negative	Negative	Negative	Negative	Negative	Negative	Negative	Positive	Negative	Negative	Negative	Negative	Negative	Negative	Negative	Negative	Negative	Negative	Negative	Negative	Negative	Negative	Negative	Negative	Negative	Negative	Negative	Negative	Negative	Negative	Negative
	CVD11400	PCR-confirmed	2020-08-02	2020-08-07	Positive	Negative	Non-reactive	Urinary LAM not done	Gene Xpert not done	Sputum not done	Malaria test negative	Ceftriazone	Dexamethasone 6mg	Discharged alive	44051	August	5	Non-Severe	Negative	Negative	Negative	Negative	Negative	Negative	Negative	Positive	Negative	Negative	Negative	Negative	Negative	Negative	Negative	Negative	Negative	Negative	Negative	Negative	Negative	Negative	Negative	Negative	Negative	Negative	Negative	Negative	Negative	Negative	Negative
	CVD11418	PCR-confirmed	2020-08-03	2020-08-07	Positive	Positive	Seropositive	Urinary LAM not done	Gene Xpert not done	Sputum not done	Malaria test negative	Ceftriazone	Dexamethasone 6mg	Discharged alive	44053	August	5	Non-Severe	Negative	Negative	Negative	Negative	Negative	Negative	Negative	Positive	Negative	Negative	Negative	Negative	Negative	Negative	Negative	Negative	Negative	Negative	Negative	Negative	Negative	Negative	Negative	Negative	Negative	Negative	Negative	Negative	Negative	Negative	Negative
	CVD11434	PCR-confirmed	2020-08-07	2020-08-10	Positive	Positive	Non-reactive	Urinary LAM not done	Gene Xpert not done	Sputum not done	Malaria test negative	Ceftriazone	Dexamethasone 6mg	Discharged alive	44053	August	5	Non-Severe	Negative	Negative	Negative	Negative	Negative	Negative	Negative	Positive	Negative	Negative	Negative	Negative	Negative	Negative	Negative	Negative	Negative	Negative	Negative	Negative	Negative	Negative	Negative	Negative	Negative	Negative	Negative	Negative	Negative	Negative	Negative
	CVD11467	PCR-confirmed	2020-08-09	2020-08-12	Positive	Positive	Non-reactive	Urinary LAM not done	Gene Xpert not done	Sputum not done	Malaria test negative	Ceftriazone	Dexamethasone 6mg	Discharged alive	44057	August	8	Severe	Negative	Negative	Negative	Negative	Negative	Negative	Negative	Positive	Negative	Negative	Negative	Negative	Negative	Negative	Negative	Negative	Negative	Negative	Negative	Negative	Negative	Negative	Negative	Negative	Negative	Negative	Negative	Negative	Negative	Negative	Negative
	CVD11483	PCR-confirmed	2020-08-12	2020-08-14	Positive	Positive	Seropositive	Urinary LAM negative	Gene Xpert not done	Sputum not done	Malaria test negative	NA	NA	Discharged alive	44060	August	4	Non-Severe	Negative	Negative	Negative	Negative	Negative	Negative	Negative	Positive	Negative	Negative	Negative	Negative	Negative	Negative	Negative	Negative	Negative	Negative	Negative	Negative	Negative	Negative	Negative	Negative	Negative	Negative	Negative	Negative	Negative	Negative	Negative
	CVD11582	PCR-confirmed	2020-08-20	2020-08-24	Positive	Negative	Non-reactive	Urinary LAM not done	Gene Xpert not done	Sputum not done	Malaria test negative	Ceftriazone	NA	Discharged alive	44076	August	2	Non-Severe	Negative	Negative	Negative	Negative	Negative	Negative	Negative	Positive	Negative	Negative	Negative	Negative	Negative	Negative	Negative	Negative	Negative	Negative	Negative	Negative	Negative	Negative	Negative	Negative	Negative	Negative	Negative	Negative	Negative	Negative	Negative
	CVD11616	PCR-confirmed	2020-08-23	2020-08-27	Positive	Negative	Non-reactive	Urinary LAM negative	Gene Xpert not done	Sputum not done	Malaria test positive	Ceftriazone	NA	Discharged alive	44074	August	4	Non-Severe	Negative	Negative	Negative	Negative	Negative	Negative	Negative	Positive	Negative	Negative	Negative	Negative	Negative	Negative	Negative	Negative	Negative	Negative	Negative	Negative	Negative	Negative	Negative	Negative	Negative	Negative	Negative	Negative	Negative	Negative	Negative
	CVD11673	PCR-confirmed	2020-08-28	2020-09-02	Positive	Positive	Seropositive	Urinary LAM negative	Gene Xpert not done	Sputum not done	Malaria test negative	Ceftriazone	Dexamethasone 6mg	Discharged alive	44077	September	2	Non-Severe	Negative	Negative	Negative	Negative	Negative	Negative	Negative	Positive	Negative	Negative	Negative	Negative	Negative	Negative	Negative	Negative	Negative	Negative	Negative	Negative	Negative	Negative	Negative	Negative	Negative	Negative	Negative	Negative	Negative	Negative	Negative
	CVD11681	PCR-confirmed	2020-08-21	2020-09-02	Positive	Positive	Non-reactive	Urinary LAM not done	Gene Xpert not done	Sputum not done	Malaria test negative	Cefriaxone and Ciprofloxacin	NA	Discharged alive	44085	September	4	Non-Severe	Negative	Negative	Negative	Negative	Negative	Negative	Negative	Positive	Negative	Negative	Negative	Negative	Negative	Negative	Negative	Negative	Negative	Negative	Negative	Negative	Negative	Negative	Negative	Negative	Negative	Negative	Negative	Negative	Negative	Negative	Negative
	CVD11855	PCR-confirmed	2020-09-14	2020-09-17	Positive	NA	Seropositive	Urinary LAM not done	Gene Xpert not done	Sputum not done	Malaria test negative	Cefriaxone	Dexamethasone 6mg	Discharged alive	44092	September	5	Non-Severe	Negative	Negative	Negative	Negative	Negative	Negative	Negative	Positive	Negative	Negative	Negative	Negative	Negative	Negative	Negative	Negative	Negative	Negative	Negative	Negative	Negative	Negative	Negative	Negative	Negative	Negative	Negative	Negative	Negative	Negative	Negative
	CVD11897	PCR-confirmed	2020-09-23	2020-09-25	Positive	NA	Non-reactive	Urinary LAM not done	Gene Xpert not done	Sputum not done	Malaria test not done	Ceftriaxone	Dexamethasone	Discharged alive	NA	September	5	Non-Severe	Negative	Negative	Negative	Negative	Negative	Negative	Negative	Positive	Negative	Negative	Negative	Negative	Negative	Negative	Negative	Negative	Negative	Negative	Negative	Negative	Negative	Negative	Negative	Negative	Negative	Negative	Negative	Negative	Negative	Negative	Negative
	CVD11236	PCR-confirmed	2020-07-25	2020-07-28	Positive	Negative	NA	NA	NA	NA	NA	NA	NA	NA	NA	July	10	Severe	Negative	Negative	Negative	Negative	Negative	Negative	Negative	Positive	Negative	Negative	Negative	Negative	Negative	Negative	Negative	Negative	Negative	Negative	Negative	Negative	Negative	Negative	Negative	Negative	Negative	Negative	Negative	Negative	Negative	Negative	Negative
	CVD11384	PCR-IgG+	2020-08-05	2020-08-06	Negative	Positive	Non-reactive	Urinary LAM not done	Gene Xpert not done	Sputum not done	Malaria test negative	Amoxly	NA	Discharged alive	44052	August	3	Non-Severe	Negative	Negative	Negative	Negative	Negative	Negative	Negative	Positive	Negative	Negative	Negative	Negative	Negative	Negative	Negative	Negative	Negative	Negative	Negative	Negative	Negative	Negative	Negative	Negative	Negative	Negative	Negative	Negative	Negative	Negative	Negative
	CVD11699	PCR-IgG+	2020-08-26	2020-09-03	Negative	Positive	Non-reactive	Urinary LAM not done	Gene Xpert not done	Sputum not done	Malaria test negative	NA	NA	Discharged alive	44082	September	2	Non-Severe	Negative	Negative	Negative	Negative	Negative	Negative	Negative	Positive	Negative	Negative	Negative	Negative	Negative	Negative	Negative	Negative	Negative	Negative	Negative	Negative	Negative	Negative	Negative	Negative	Negative	Negative	Negative	Negative	Negative	Negative	Negative
	CVD11715	PCR-IgG+	2020-09-02	2020-09-04	Negative	Positive	Seropositive	Urinary LAM negative	Gene Xpert not done	Sputum negative	Malaria test negative	NA	NA	Discharged alive	44083	September	9	Severe	Negative	Negative	Negative	Negative	Negative	Negative	Negative	Positive	Negative	Negative	Negative	Negative	Negative	Negative	Negative	Negative	Negative	Negative	Negative	Negative	Negative	Negative	Negative	Negative	Negative	Negative	Negative	Negative	Negative	Negative	Negative
	CVD11038	PCR-IgG+	2020-04-23	2020-04-24	Negative	Positive	Seropositive	Urinary LAM not done	Gene Xpert not done	Sputum not done	Malaria test negative	Cefriaxone	NA	Transfer to other facility	43945	April	5	Non-Severe	Negative	Negative	Negative	Negative	Negative	Negative	Negative	Positive	Negative	Negative	Negative	Negative	Negative	Negative	Negative	Negative	Negative	Negative	Negative	Negative	Negative	Negative	Negative	Negative	Negative	Negative	Negative	Negative	Negative	Negative	Negative
	CVD11269	PCR-IgG-	2020-07-29	2020-07-30	Negative	Negative	Status unknown	Urinary LAM not done	Gene Xpert not done	Sputum not done	Malaria test negative	NA	NA	Discharged alive	44049	July	11	Severe	Negative	Negative	Negative	Negative	Negative	Negative	Negative	Positive	Negative	Negative	Negative	Negative	Negative	Negative	Negative	Negative	Negative	Negative	Negative	Negative	Negative	Negative	Negative	Negative	Negative	Negative	Negative	Negative	Negative	Negative	Negative
	CVD11111	PCR-IgG-	2020-05-15	2020-05-18	Negative	Negative	Non-reactive	Urinary LAM not done	Gene Xpert not done	Sputum not done	Malaria test negative	Ceftriazone	NA	Transfer to other facility	43972	May	4	Non-Severe	Negative	Negative	Negative	Negative	Negative	Negative	Negative	Positive	Negative	Negative	Negative	Negative	Negative	Negative	Negative	Negative	Negative	Negative	Negative	Negative	Negative	Negative	Negative	Negative	Negative	Negative	Negative	Negative	Negative	Negative	Negative
	CVD11848	PCR-IgG-	2020-09-16	2020-09-17	Negative	NA	Non-reactive	Urinary LAM not done	Gene Xpert not done	Sputum not done	Malaria test negative	NA	NA	Death in hospital	44100	September	14	Severe	Negative	Negative	Negative	Negative	Negative	Negative	Negative	Positive	Negative	Negative	Negative	Negative	Negative	Negative	Negative	Negative	Negative	Negative	Negative	Negative	Negative	Negative	Negative	Negative	Negative	Negative	Negative	Negative	Negative	Negative	Negative
	CVD11020	PCR-IgG-	2020-03-23	2020-04-21	Negative	NA	Non-reactive	Urinary LAM negative	Gene Xpert negative	Sputum negative	Malaria test negative	NA	NA	Death in hospital	43950	April	3	Non-Severe	Negative	Negative	Negative	Negative	Negative	Negative	Negative	Positive	Negative	Negative	Negative	Negative	Negative	Negative	Negative	Negative	Negative	Negative	Negative	Negative	Negative	Negative	Negative	Negative	Negative	Negative	Negative	Negative	Negative	Negative	Negative
	CVD11285	PCR-confirmed	2020-07-27	2020-07-31	Positive	Positive	Non-reactive	Urinary LAM not done	Gene Xpert not done	Sputum not done	Malaria test negative	Ceftrixone, doxycycline,ciprofloxacine	NA	Discharged alive	44044	July	1	Non-Severe	Negative	Negative	Negative	Negative	Negative	Negative	Negative	Positive	Negative	Negative	Negative	Negative	Negative	Negative	Negative	Negative	Negative	Negative	Negative	Negative	Negative	Negative	Negative	Negative	Negative	Negative	Negative	Positive	Negative	Negative	Negative
	CVD11301	PCR-confirmed	2020-07-31	2020-08-03	Positive	Positive	Non-reactive	Urinary LAM not done	Gene Xpert not done	Sputum not done	Malaria test not done	Ceftriazone	Dexamethasone 6mg	Discharged alive	44060	August	2	Non-Severe	Negative	Negative	Negative	Negative	Negative	Negative	Negative	Positive	Negative	Negative	Negative	Negative	Negative	Negative	Negative	Negative	Negative	Negative	Negative	Negative	Negative	Negative	Negative	Negative	Negative	Negative	Negative	Positive	Negative	Negative	Negative
	CVD11368	PCR-confirmed	2020-08-05	2020-08-05	Positive	Positive	Non-reactive	Urinary LAM not done	Gene Xpert not done	Sputum not done	Malaria test negative	Ceftriazone	Dexamethasone 6mg	Discharged alive	44057	August	5	Non-Severe	Negative	Negative	Negative	Negative	Negative	Negative	Negative	Positive	Negative	Negative	Negative	Negative	Negative	Negative	Negative	Negative	Negative	Negative	Negative	Negative	Negative	Negative	Negative	Negative	Negative	Negative	Negative	Positive	Negative	Negative	Negative
	CVD11392	PCR-confirmed	2020-08-04	2020-08-07	Positive	Positive	NA	NA	NA	NA	NA	NA	NA	NA	NA	August	7	Severe	Negative	Negative	Negative	Negative	Negative	Negative	Negative	Positive	Negative	Negative	Negative	Negative	Negative	Negative	Negative	Negative	Negative	Negative	Negative	Negative	Negative	Negative	Negative	Negative	Negative	Negative	Negative	Positive	Negative	Negative	Negative
	CVD11426	PCR-confirmed	2020-08-10	2020-08-10	Positive	Positive	Seropositive	Urinary LAM not done	Gene Xpert not done	Sputum not done	Malaria test negative	Ceftriazone	Dexamethasone 6mg	Discharged alive	44060	August	4	Non-Severe	Negative	Negative	Negative	Negative	Negative	Negative	Negative	Positive	Negative	Negative	Negative	Negative	Negative	Negative	Negative	Negative	Negative	Negative	Negative	Negative	Negative	Negative	Negative	Negative	Negative	Negative	Negative	Positive	Negative	Negative	Negative
	CVD11442	PCR-confirmed	2020-08-10	2020-08-10	Positive	Positive	Seropositive	Urinary LAM not done	Gene Xpert not done	Sputum not done	Malaria test negative	Ceftriazone	Dexamethasone 6mg	Discharged alive	44060	August	5	Non-Severe	Negative	Negative	Negative	Negative	Negative	Negative	Negative	Positive	Negative	Negative	Negative	Negative	Negative	Negative	Negative	Negative	Negative	Negative	Negative	Negative	Negative	Negative	Negative	Negative	Negative	Negative	Negative	Positive	Negative	Negative	Negative
	CVD11475	PCR-confirmed	2020-06-28	2020-08-13	Positive	Positive	Non-reactive	Urinary LAM negative	Gene Xpert not done	Sputum not done	Malaria test negative	Ceftriazone	Dexamethasone 6mg	Discharged alive	44065	August	7	Severe	Negative	Negative	Negative	Negative	Negative	Negative	Negative	Positive	Negative	Negative	Negative	Negative	Negative	Negative	Negative	Negative	Negative	Negative	Negative	Negative	Negative	Negative	Negative	Negative	Negative	Negative	Negative	Negative	Negative	Negative	Positive
	CVD11509	PCR-confirmed	2020-08-11	2020-08-17	Positive	Positive	Non-reactive	Urinary LAM not done	Gene Xpert not done	Sputum not done	Malaria test negative	Ceftriazone	Dexamethasone 6mg	Discharged alive	44078	August	7	Severe	Negative	Negative	Negative	Negative	Negative	Negative	Negative	Positive	Negative	Negative	Negative	Negative	Negative	Negative	Negative	Negative	Negative	Negative	Negative	Negative	Negative	Negative	Negative	Negative	Negative	Negative	Negative	Positive	Negative	Negative	Negative
	CVD11517	PCR-confirmed	2020-08-13	2020-08-17	Positive	Positive	Non-reactive	Urinary LAM negative	Gene Xpert not done	Sputum positive	Malaria test positive	NA	NA	Death in hospital	44064	August	2	Non-Severe	Negative	Negative	Negative	Negative	Negative	Negative	Negative	Positive	Negative	Negative	Negative	Negative	Negative	Negative	Negative	Negative	Negative	Negative	Negative	Negative	Negative	Negative	Positive	Negative	Negative	Negative	Negative	Negative	Negative	Negative	Negative
	CVD11525	PCR-confirmed	2020-08-14	2020-08-18	Positive	Positive	Non-reactive	Urinary LAM not done	Gene Xpert not done	Sputum not done	Malaria test negative	Ceftriazone Azithromycin	Dexamethasone 6mg	Discharged alive	44076	August	12	Severe	Negative	Negative	Negative	Negative	Negative	Negative	Negative	Positive	Negative	Negative	Negative	Negative	Negative	Negative	Negative	Positive	Negative	Negative	Negative	Negative	Negative	Negative	Negative	Negative	Negative	Negative	Negative	Positive	Negative	Negative	Negative
	CVD11541	PCR-confirmed	2020-08-05	2020-08-19	Positive	Positive	Non-reactive	Urinary LAM not done	Gene Xpert not done	Sputum not done	Malaria test negative	NA	Dexamethasone 6mg	Discharged alive	44081	August	13	Severe	Negative	Negative	Negative	Negative	Negative	Negative	Negative	Positive	Negative	Negative	Negative	Negative	Negative	Negative	Negative	Negative	Negative	Negative	Negative	Negative	Negative	Positive	Positive	Negative	Negative	Negative	Positive	Negative	Negative	Negative	Negative
	CVD11590	PCR-confirmed	2020-08-20	2020-08-25	Positive	Negative	Status unknown	Urinary LAM not done	Gene Xpert not done	Sputum not done	Malaria test not done	NA	NA	Death in hospital	44080	August	14	Severe	Negative	Negative	Negative	Negative	Negative	Negative	Negative	Positive	Negative	Negative	Negative	Negative	Negative	Negative	Negative	Negative	Negative	Negative	Negative	Negative	Negative	Negative	Negative	Negative	Negative	Negative	Negative	Positive	Negative	Negative	Negative
	CVD11608	PCR-confirmed	2020-08-24	2020-08-27	Positive	Positive	Non-reactive	Urinary LAM not done	Gene Xpert not done	Sputum not done	Malaria test negative	Cefriaxone	Dexamethasone 6mg	Discharged alive	44082	August	6	Severe	Negative	Negative	Negative	Negative	Negative	Negative	Negative	Positive	Negative	Negative	Negative	Negative	Negative	Negative	Negative	Negative	Negative	Negative	Negative	Negative	Negative	Negative	Positive	Negative	Negative	Negative	Positive	Positive	Negative	Negative	Negative
	CVD11707	PCR-confirmed	2020-09-01	2020-09-03	Positive	Positive	Non-reactive	Urinary LAM negative	Gene Xpert not done	Sputum not done	Malaria test negative	Ceftriazone	Dexamethasone 6mg	Discharged alive	44079	September	7	Severe	Negative	Negative	Positive	Negative	Negative	Negative	Negative	Positive	Negative	Negative	Negative	Negative	Negative	Negative	Negative	Negative	Negative	Negative	Negative	Negative	Negative	Negative	Negative	Negative	Negative	Negative	Positive	Positive	Negative	Negative	Negative
	CVD11756	PCR-confirmed	2020-08-31	2020-09-07	Positive	Positive	Status unknown	Urinary LAM not done	Gene Xpert not done	Sputum not done	Malaria test not done	NA	NA	Discharged alive	44085	September	1	Non-Severe	Negative	Negative	Negative	Negative	Negative	Negative	Negative	Positive	Negative	Negative	Negative	Negative	Negative	Negative	Negative	Negative	Negative	Negative	Negative	Negative	Negative	Positive	Negative	Negative	Negative	Negative	Positive	Positive	Negative	Negative	Negative
	CVD11780	PCR-confirmed	2020-09-01	2020-09-09	Positive	Positive	Status unknown	Urinary LAM not done	Gene Xpert not done	Sputum not done	Malaria test not done	Cefriaxone	Dexamethasone 6mg	Discharged alive	44083	September	6	Severe	Negative	Negative	Negative	Negative	Negative	Negative	Negative	Positive	Negative	Negative	Negative	Negative	Negative	Negative	Negative	Negative	Negative	Negative	Negative	Negative	Negative	Negative	Positive	Negative	Negative	Negative	Negative	Positive	Negative	Negative	Negative
	CVD11798	PCR-confirmed	2020-09-08	2020-09-11	Positive	Positive	Non-reactive	Urinary LAM not done	Gene Xpert not done	Sputum not done	Malaria test not done	NA	NA	Death in hospital	44112	September	13	Severe	Negative	Negative	Negative	Negative	Negative	Negative	Negative	Positive	Negative	Negative	Negative	Negative	Negative	Negative	Negative	Negative	Negative	Negative	Negative	Negative	Negative	Negative	Positive	Negative	Negative	Negative	Positive	Positive	Negative	Negative	Negative
	CVD11806	PCR-confirmed	2020-09-11	2020-09-14	Positive	Positive	Non-reactive	Urinary LAM not done	Gene Xpert not done	Sputum not done	Malaria test negative	Cefriaxone	Dexamethasone	Discharged alive	44092	September	10	Severe	Negative	Negative	Negative	Negative	Negative	Negative	Negative	Positive	Negative	Negative	Negative	Negative	Negative	Negative	Negative	Negative	Negative	Negative	Negative	Negative	Negative	Negative	Negative	Negative	Negative	Negative	Negative	Positive	Negative	Negative	Negative
	CVD11814	PCR-confirmed	2020-09-12	2020-09-14	Positive	Positive	Seropositive	Urinary LAM not done	Gene Xpert not done	Sputum not done	Malaria test negative	Cefriaxone	Dexamethasone 6mg	Discharged alive	44090	September	2	Non-Severe	Negative	Negative	Negative	Negative	Negative	Negative	Negative	Positive	Negative	Negative	Negative	Negative	Negative	Negative	Negative	Negative	Negative	Negative	Negative	Negative	Negative	Negative	Positive	Negative	Negative	Negative	Negative	Negative	Negative	Negative	Negative
	CVD11830	PCR-confirmed	2020-08-31	2020-09-16	Positive	NA	Non-reactive	Urinary LAM not done	Gene Xpert not done	Sputum not done	Malaria test negative	Cefriaxone	Dexamethasone 6mg	Discharged alive	44095	September	11	Severe	Negative	Negative	Negative	Negative	Negative	Negative	Negative	Positive	Negative	Negative	Negative	Negative	Negative	Negative	Negative	Negative	Negative	Negative	Negative	Negative	Negative	Negative	Negative	Negative	Negative	Negative	Negative	Positive	Negative	Negative	Negative
	CVD11152	PCR-confirmed	2020-07-18	2020-07-23	Positive	Negative	Non-reactive	Urinary LAM not done	Gene Xpert not done	Sputum not done	Malaria test negative	NA	NA	Discharged alive	44036	July	2	Non-Severe	Negative	Negative	Negative	Negative	Negative	Negative	Negative	Positive	Negative	Negative	Negative	Negative	Negative	Negative	Negative	Negative	Negative	Negative	Negative	Negative	Negative	Negative	Negative	Negative	Negative	Negative	Negative	Positive	Negative	Negative	Negative
	CVD11186	PCR-confirmed	2020-07-10	2020-07-24	Positive	Negative	Seropositive	Urinary LAM not done	Gene Xpert not done	Sputum not done	Malaria test negative	Cerfitriazone	NA	Discharged alive	44036	July	5	Non-Severe	Negative	Negative	Negative	Negative	Negative	Negative	Negative	Positive	Negative	Negative	Negative	Negative	Negative	Negative	Negative	Positive	Negative	Negative	Negative	Negative	Negative	Negative	Positive	Negative	Negative	Negative	Negative	Positive	Negative	Negative	Negative
	CVD11202	PCR-confirmed	2020-07-21	2020-07-27	Positive	Negative	Non-reactive	Urinary LAM not done	Gene Xpert negative	Sputum negative	Malaria test negative	Cetraxone	NA	Transfer to other facility	44039	July	NA	NA	Negative	Negative	Negative	Negative	Negative	Negative	Negative	Positive	Negative	Negative	Negative	Negative	Negative	Negative	Negative	Negative	Negative	Negative	Negative	Negative	Negative	Negative	Negative	Negative	Negative	Negative	Positive	Negative	Negative	Negative	Negative
	CVD11210	PCR-confirmed	2020-07-26	2020-07-28	Positive	Positive	Status unknown	Urinary LAM not done	Gene Xpert not done	Sputum not done	Malaria test negative	Ceftriazone	Dexamethasone 6mg	Transfer to other facility	44041	July	8	Severe	Negative	Negative	Negative	Negative	Negative	Negative	Negative	Positive	Negative	Negative	Negative	Negative	Negative	Negative	Negative	Negative	Negative	Negative	Negative	Negative	Negative	Positive	Negative	Negative	Negative	Negative	Positive	Positive	Negative	Negative	Negative
	CVD11137	PCR-confirmed	2020-07-18	2020-07-22	Positive	Positive	Status unknown	Urinary LAM not done	Gene Xpert not done	Sputum not done	Malaria test negative	Cerftriazone	NA	Transfer to other facility	44036	July	8	Severe	Negative	Negative	Negative	Negative	Negative	Negative	Negative	Positive	Negative	Negative	Negative	Negative	Negative	Negative	Negative	Negative	Negative	Negative	Negative	Negative	Negative	Negative	Positive	Negative	Negative	Negative	Negative	Positive	Negative	Negative	Negative
	CVD11277	PCR-IgG+	2020-07-29	2020-07-30	Negative	Positive	Status unknown	Urinary LAM not done	Gene Xpert not done	Sputum not done	Malaria test negative	NA	NA	Discharged alive	44043	July	1	Non-Severe	Negative	Negative	Negative	Negative	Negative	Negative	Negative	Positive	Negative	Negative	Negative	Negative	Negative	Negative	Negative	Negative	Negative	Negative	Negative	Negative	Negative	Negative	Negative	Negative	Negative	Negative	Negative	Positive	Negative	Negative	Negative
	CVD11293	PCR-IgG+	2020-07-29	2020-07-31	Negative	Positive	Non-reactive	Urinary LAM not done	Gene Xpert not done	Sputum not done	Malaria test negative	Ceftrixone	NA	Discharged alive	44047	July	11	Severe	Negative	Negative	Negative	Negative	Negative	Negative	Negative	Positive	Negative	Negative	Negative	Negative	Negative	Negative	Negative	Negative	Negative	Negative	Negative	Negative	Negative	Negative	Negative	Negative	Negative	Negative	Negative	Positive	Negative	Negative	Negative
	CVD11327	PCR-IgG+	2020-07-31	2020-08-03	Negative	Positive	Status unknown	Urinary LAM not done	Gene Xpert not done	Sputum not done	Malaria test negative	Ceftriazone	NA	Discharged alive	44052	August	3	Non-Severe	Negative	Negative	Negative	Negative	Negative	Negative	Negative	Positive	Negative	Negative	Negative	Negative	Negative	Negative	Negative	Negative	Negative	Negative	Negative	Negative	Negative	Positive	Negative	Negative	Negative	Negative	Negative	Negative	Negative	Negative	Negative
	CVD11335	PCR-IgG+	2020-08-01	2020-08-04	Negative	Positive	Non-reactive	Urinary LAM not done	Gene Xpert not done	Sputum not done	Malaria test negative	Cerfitrizone	NA	Discharged alive	44048	August	1	Non-Severe	Negative	Negative	Negative	Negative	Negative	Negative	Negative	Positive	Negative	Negative	Negative	Negative	Negative	Negative	Negative	Negative	Negative	Negative	Negative	Negative	Negative	Negative	Positive	Negative	Negative	Negative	Negative	Negative	Negative	Negative	Negative
	CVD11343	PCR-IgG+	2020-08-03	2020-08-04	Negative	Positive	Non-reactive	Urinary LAM not done	Gene Xpert not done	Sputum negative	Malaria test negative	Ceftriazone	NA	Discharged alive	44053	August	11	Severe	Negative	Negative	Negative	Negative	Negative	Negative	Negative	Positive	Negative	Negative	Negative	Negative	Negative	Negative	Negative	Negative	Negative	Negative	Negative	Negative	Negative	Negative	Positive	Negative	Negative	Negative	Negative	Positive	Negative	Negative	Negative
	CVD11491	PCR-IgG+	2020-08-15	2020-08-17	Negative	Positive	Seropositive	Urinary LAM not done	Gene Xpert not done	Sputum not done	Malaria test negative	NA	NA	Death in hospital	44061	August	2	Non-Severe	Negative	Negative	Negative	Negative	Negative	Negative	Negative	Positive	Negative	Negative	Negative	Negative	Negative	Negative	Negative	Negative	Negative	Negative	Negative	Negative	Negative	Positive	Positive	Negative	Negative	Positive	Negative	Positive	Negative	Negative	Negative
	CVD11566	PCR-IgG+	2020-08-20	2020-08-24	Negative	Positive	Seropositive	Urinary LAM negative	Gene Xpert not done	Sputum not done	Malaria test negative	NA	NA	Death in hospital	44069	August	2	Non-Severe	Negative	Negative	Positive	Negative	Negative	Negative	Negative	Positive	Negative	Negative	Negative	Negative	Negative	Negative	Negative	Negative	Negative	Negative	Negative	Negative	Negative	Positive	Positive	Negative	Negative	Negative	Positive	Negative	Negative	Negative	Negative
	CVD11574	PCR-IgG+	2020-08-21	2020-08-24	Negative	Positive	Non-reactive	Urinary LAM not done	Gene Xpert not done	Sputum not done	Malaria test negative	Amoxly	NA	Discharged alive	44068	August	2	Non-Severe	Negative	Negative	Negative	Negative	Negative	Negative	Negative	Positive	Negative	Negative	Negative	Negative	Negative	Negative	Negative	Negative	Negative	Negative	Negative	Negative	Negative	Negative	Positive	Negative	Negative	Negative	Positive	Positive	Negative	Negative	Negative
	CVD11632	PCR-IgG+	2020-08-30	2020-08-31	Negative	Positive	Non-reactive	Urinary LAM not done	Gene Xpert not done	Sputum not done	Malaria test negative	Ceftriazone and Azithromycin	NA	Discharged alive	44077	August	3	Non-Severe	Negative	Negative	Negative	Negative	Negative	Negative	Negative	Positive	Negative	Negative	Negative	Negative	Negative	Negative	Negative	Negative	Negative	Negative	Negative	Negative	Negative	Negative	Negative	Negative	Negative	Negative	Negative	Negative	Negative	Positive	Negative
	CVD11657	PCR-IgG+	2020-08-24	2020-09-02	Negative	Positive	NA	NA	NA	NA	NA	NA	NA	NA	NA	September	4	Non-Severe	Negative	Negative	Negative	Negative	Negative	Negative	Negative	Positive	Negative	Negative	Negative	Negative	Negative	Negative	Negative	Negative	Negative	Negative	Negative	Negative	Negative	Positive	Negative	Negative	Negative	Negative	Negative	Positive	Negative	Positive	Negative
	CVD11665	PCR-IgG+	2020-08-29	2020-09-02	Negative	Positive	Non-reactive	Urinary LAM not done	Gene Xpert not done	Sputum not done	Malaria test negative	NA	NA	Death in hospital	44078	September	4	Non-Severe	Negative	Negative	Negative	Negative	Negative	Negative	Negative	Positive	Negative	Negative	Negative	Negative	Negative	Negative	Negative	Negative	Negative	Negative	Negative	Negative	Negative	Positive	Negative	Negative	Negative	Negative	Negative	Positive	Negative	Positive	Negative
	CVD11731	PCR-IgG+	2020-09-04	2020-09-07	Negative	Positive	Non-reactive	Urinary LAM not done	Gene Xpert not done	Sputum not done	Malaria test negative	Cefriaxone	Dexamethasone	Discharged alive	44086	September	5	Non-Severe	Negative	Negative	Negative	Negative	Negative	Negative	Negative	Positive	Negative	Negative	Negative	Negative	Negative	Negative	Negative	Negative	Negative	Negative	Negative	Negative	Negative	Positive	Negative	Negative	Negative	Negative	Negative	Negative	Negative	Negative	Negative
	CVD11749	PCR-IgG+	2020-09-04	2020-09-07	Negative	Positive	Non-reactive	Urinary LAM not done	Gene Xpert not done	Sputum not done	Malaria test negative	Ceftriaxone	NA	Discharged alive	44091	September	2	Non-Severe	Negative	Negative	Negative	Negative	Negative	Negative	Negative	Negative	Negative	Negative	Negative	Negative	Negative	Negative	Negative	Positive	Negative	Negative	Negative	Negative	Negative	Negative	Positive	Negative	Negative	Negative	Positive	Positive	Negative	Positive	Negative
	CVD11764	PCR-IgG+	2020-09-08	2020-09-08	Negative	Positive	Non-reactive	Urinary LAM not done	Gene Xpert not done	Sputum not done	Malaria test positive	NA	NA	Discharged alive	44096	September	1	Non-Severe	Negative	Negative	Negative	Negative	Negative	Negative	Negative	Positive	Negative	Negative	Negative	Negative	Negative	Negative	Negative	Negative	Negative	Negative	Negative	Negative	Negative	Negative	Positive	Negative	Negative	Negative	Negative	Positive	Negative	Negative	Negative
	CVD11822	PCR-IgG+	2020-09-11	2020-09-15	Negative	Positive	Non-reactive	Urinary LAM not done	Gene Xpert not done	Sputum not done	Malaria test negative	Ceftriaxone	NA	Discharged alive	44089	September	2	Non-Severe	Negative	Negative	Negative	Negative	Negative	Negative	Negative	Positive	Negative	Negative	Negative	Negative	Negative	Negative	Negative	Negative	Negative	Negative	Negative	Negative	Negative	Negative	Positive	Negative	Negative	Negative	Positive	Positive	Negative	Negative	Negative
	CVD11145	PCR-IgG+	2020-07-19	2020-07-22	Negative	Positive	Status unknown	Urinary LAM not done	Gene Xpert negative	Sputum negative	Malaria test negative	Cefriaxone	NA	Discharged alive	44041	July	5	Non-Severe	Negative	Negative	Negative	Negative	Negative	Negative	Negative	Positive	Negative	Negative	Negative	Negative	Negative	Negative	Negative	Negative	Negative	Negative	Negative	Negative	Negative	Negative	Negative	Negative	Negative	Negative	Negative	Positive	Negative	Negative	Negative
	CVD11160	PCR-IgG+	2020-07-17	2020-07-23	Negative	Positive	NA	NA	NA	NA	NA	NA	NA	NA	NA	July	7	Severe	Negative	Negative	Negative	Negative	Negative	Negative	Negative	Positive	Negative	Negative	Negative	Negative	Negative	Negative	Negative	Negative	Negative	Negative	Negative	Negative	Negative	Negative	Positive	Negative	Negative	Negative	Negative	Positive	Negative	Negative	Negative
	CVD11194	PCR-IgG+	2020-07-22	2020-07-27	Negative	Positive	Seropositive	Urinary LAM negative	Gene Xpert negative	Sputum negative	Malaria test negative	NA	NA	Death in hospital	44043	July	7	Severe	Negative	Negative	Negative	Negative	Negative	Negative	Negative	Positive	Negative	Negative	Negative	Negative	Negative	Negative	Negative	Negative	Negative	Negative	Negative	Negative	Negative	Negative	Negative	Negative	Negative	Negative	Negative	Negative	Negative	Positive	Negative
	CVD11244	PCR-IgG+	2020-07-28	2020-07-29	Negative	Positive	Non-reactive	Urinary LAM not done	Gene Xpert not done	Sputum not done	Malaria test negative	Ceftriazone	NA	Discharged alive	44042	July	5	Non-Severe	Negative	Negative	Negative	Negative	Negative	Negative	Negative	Positive	Negative	Negative	Negative	Negative	Negative	Negative	Negative	Negative	Negative	Negative	Negative	Negative	Negative	Negative	Negative	Negative	Negative	Positive	Negative	Positive	Negative	Negative	Negative
	CVD11087	PCR-IgG+	2020-05-07	2020-05-08	Negative	Positive	Non-reactive	Urinary LAM not done	Gene Xpert not done	Sputum results pending	Malaria test negative	NA	NA	Death in hospital	43966	May	2	Non-Severe	Negative	Negative	Positive	Negative	Negative	Negative	Negative	Positive	Negative	Negative	Negative	Negative	Negative	Negative	Negative	Negative	Negative	Negative	Negative	Negative	Negative	Negative	Positive	Negative	Negative	Positive	Negative	Positive	Negative	Negative	Negative
	CVD11459	PCR-IgG-	2020-08-10	2020-08-12	Negative	Negative	Status unknown	Urinary LAM not done	Gene Xpert not done	Sputum not done	Malaria test not done	Ceftriazone	NA	Death in hospital	44066	August	3	Non-Severe	Negative	Negative	Negative	Negative	Negative	Negative	Negative	Positive	Negative	Negative	Negative	Negative	Negative	Negative	Negative	Negative	Negative	Negative	Negative	Negative	Negative	Negative	Positive	Negative	Negative	Negative	Negative	Negative	Negative	Negative	Negative
	CVD11533	PCR-IgG-	2020-08-10	2020-08-19	Negative	Indeterminate	Seropositive	Urinary LAM negative	Gene Xpert not done	Sputum not done	Malaria test negative	NA	NA	Death in hospital	44062	August	4	Non-Severe	Negative	Negative	Positive	Negative	Negative	Negative	Negative	Positive	Negative	Negative	Negative	Negative	Negative	Negative	Negative	Positive	Negative	Negative	Negative	Negative	Negative	Positive	Negative	Negative	Negative	Negative	Negative	Positive	Negative	Negative	Negative
	CVD11624	PCR-IgG-	2020-08-30	2020-09-01	Negative	Negative	Status unknown	Urinary LAM not done	Gene Xpert not done	Sputum not done	Malaria test negative	NA	NA	Death in hospital	44096	September	2	Non-Severe	Negative	Negative	Negative	Negative	Negative	Negative	Positive	Positive	Negative	Negative	Negative	Negative	Negative	Negative	Negative	Negative	Negative	Negative	Negative	Negative	Negative	Negative	Negative	Negative	Negative	Positive	Negative	Negative	Negative	Negative	Negative
	CVD11640	PCR-IgG-	2020-08-29	2020-08-31	Negative	Negative	Non-reactive	Urinary LAM not done	Gene Xpert not done	Sputum not done	Malaria test negative	Ceftriazone	NA	Discharged alive	44078	August	7	Severe	Negative	Negative	Negative	Negative	Negative	Negative	Negative	Positive	Negative	Negative	Negative	Negative	Negative	Negative	Negative	Negative	Negative	Negative	Negative	Negative	Negative	Positive	Negative	Negative	Negative	Negative	Negative	Positive	Negative	Negative	Negative
	CVD11772	PCR-IgG-	2020-09-07	2020-09-08	Negative	Negative	Seropositive	Urinary LAM negative	Gene Xpert negative	Sputum negative	Malaria test negative	Cefriaxone and Ciprofloxacin	NA	Discharged alive	44088	September	1	Non-Severe	Negative	Negative	Negative	Negative	Negative	Negative	Negative	Positive	Negative	Negative	Negative	Negative	Negative	Negative	Negative	Negative	Negative	Negative	Negative	Negative	Negative	Negative	Negative	Negative	Negative	Negative	Negative	Positive	Negative	Negative	Negative
	CVD11178	PCR-IgG-	2020-07-23	2020-07-24	Negative	Negative	Non-reactive	Urinary LAM not done	Gene Xpert not done	Sputum not done	Malaria test negative	NA	NA	Death in hospital	44038	July	3	Non-Severe	Negative	Negative	Positive	Negative	Negative	Positive	Negative	Positive	Negative	Negative	Negative	Negative	Negative	Negative	Negative	Negative	Negative	Negative	Negative	Negative	Negative	Negative	Negative	Negative	Negative	Negative	Negative	Positive	Negative	Negative	Negative
	CVD11228	PCR-IgG-	2020-07-27	2020-07-28	Negative	Negative	Status unknown	Urinary LAM not done	Gene Xpert not done	Sputum not done	Malaria test negative	Ceftriazone	NA	Discharged alive	44042	July	10	Severe	Negative	Negative	Negative	Negative	Negative	Negative	Negative	Positive	Negative	Negative	Negative	Negative	Negative	Negative	Negative	Negative	Negative	Negative	Negative	Negative	Negative	Negative	Negative	Negative	Negative	Negative	Positive	Positive	Negative	Negative	Negative
	CVD11129	PCR-IgG-	2020-05-18	2020-05-19	Indeterminate	Indeterminate	Non-reactive	Urinary LAM not done	Gene Xpert not done	Sputum not done	Malaria test negative	Ceftriazone	NA	Transfer to other facility	43971	May	5	Non-Severe	Negative	Negative	Negative	Negative	Negative	Negative	Negative	Positive	Negative	Negative	Negative	Negative	Negative	Negative	Negative	Negative	Negative	Negative	Negative	Negative	Negative	Negative	Negative	Negative	Negative	Negative	Negative	Positive	Negative	Negative	Negative
	CVD11079	PCR-IgG-	2020-05-04	2020-05-05	Negative	Negative	Non-reactive	Urinary LAM not done	Gene Xpert not done	Sputum not done	Malaria test not done	Amoxicillin	NA	Discharged alive	43958	May	8	Severe	Negative	Negative	Negative	Negative	Negative	Negative	Negative	Positive	Negative	Negative	Negative	Negative	Negative	Negative	Negative	Negative	Negative	Negative	Negative	Negative	Negative	Positive	Positive	Negative	Negative	Negative	Negative	Negative	Negative	Negative	Negative
	CVD11053	PCR-IgG-	2020-04-27	2020-04-28	Negative	Negative	NA	NA	NA	NA	NA	NA	NA	NA	NA	April	9	Severe	Negative	Negative	Negative	Negative	Negative	Negative	Negative	Positive	Negative	Negative	Negative	Positive	Negative	Negative	Negative	Negative	Negative	Negative	Negative	Negative	Negative	Positive	Negative	Negative	Negative	Positive	Negative	Positive	Negative	Positive	Negative
	CVD11095	PCR-IgG-	2020-05-07	2020-05-08	Negative	Negative	Non-reactive	Urinary LAM not done	Gene Xpert not done	Sputum not done	Malaria test negative	Cefriaxone	NA	Discharged alive	43968	May	2	Non-Severe	Negative	Negative	Negative	Negative	Negative	Negative	Negative	Positive	Negative	Negative	Negative	Negative	Negative	Negative	Negative	Negative	Negative	Negative	Negative	Negative	Negative	Positive	Negative	Negative	Negative	Negative	Negative	Positive	Negative	Negative	Negative
	CVD11863	PCR-IgG-	2020-09-23	2020-09-24	Negative	NA	Seropositive	Urinary LAM negative	Gene Xpert not done	Sputum not done	Malaria test negative	NA	NA	Death in hospital	44103	September	6	Severe	Negative	Negative	Negative	Negative	Negative	Negative	Negative	Positive	Negative	Negative	Negative	Negative	Negative	Negative	Negative	Negative	Negative	Negative	Negative	Negative	Negative	Positive	Negative	Negative	Negative	Negative	Negative	Negative	Negative	Negative	Negative
	CVD11871	PCR-IgG-	2020-09-14	2020-09-24	Negative	NA	Seropositive	Urinary LAM negative	Gene Xpert negative	Sputum negative	Malaria test negative	NA	NA	Death in hospital	44103	September	3	Non-Severe	Negative	Negative	Positive	Negative	Negative	Negative	Negative	Positive	Negative	Negative	Negative	Negative	Negative	Negative	Negative	Negative	Negative	Negative	Negative	Negative	Negative	Negative	Negative	Negative	Negative	Negative	Negative	Positive	Negative	Positive	Negative
	CVD11889	PCR-IgG-	2020-09-24	2020-09-25	Negative	NA	Non-reactive	Urinary LAM not done	Gene Xpert not done	Sputum not done	Malaria test not done	NA	NA	Discharged alive	44106	September	5	Non-Severe	Negative	Negative	Negative	Negative	Negative	Negative	Negative	Positive	Negative	Negative	Negative	Negative	Negative	Negative	Negative	Negative	Negative	Negative	Negative	Negative	Negative	Positive	Negative	Negative	Negative	Negative	Negative	Positive	Negative	Negative	Negative
[truncated: 15 more columns]

## Sheet: Figure 6a
Figure 6a
	HIV Status	TNF-alpha	MIP-1alpha	IL-1B	IL-2	IL-3	IL-4	G-CSF	VEGF	GRO	IL1RA	IL6		HIV Status
	Negative	0.536558	0.392697	0.672098	-0.356547	-0.119186	-1	1.20466	2.2154	4.03235	4.11473	1.51601		0 = negative
	Negative	0.463893	0.810904	1.08849	-0.408935	-0.09691	-1	1.48416	1.33001	3.09079	3.28158	0.860937		1=positive
	Negative	0.0934217	0.235528	-0.0861861	-0.259637	-0.107905	-0.200659	1.7001	1.98186	2.9402	3.49824	1.24502
	Negative	1.11227	1.5611	1.28035	-0.0861861	-0.0655015	1.39252	1.9747	2.36814	3.34675	3.65355	2.23686
	Negative	0.98945	1.4813	1.40976	-0.468521	-0.119186	1.21669	1.37033	1.89873	3.2358	3.54107	2.13504
	Negative	-0.236572	0.11059	0.439333	-0.468521	-0.102373	-1	1.43169	1.74076	3.23233	4	0.158362
	Negative	0.816904	1.21378	0.92993	-0.356547	-0.119186	-0.200659	1.43169	2.48227	3.2292	3.63019	0.342423
	Negative	0.418301	1.08207	0.870404	-0.468521	-0.119186	0.759668	1.98735	1.30664	2.75403	3.78069	-1
	Negative	0.472756	1.3865	1.05843	-0.259637	-0.113509	-1	1.37033	1.70243	3.20192	3.42722	0.676694
	Negative	0.372912	1.01368	0.768638	-1	-1.1549	-1	1.81151	-1	1.52789	3.61013	0.0791812
	Negative	0.643453	0.728354	1.66987	-0.229148	-0.142668	1.17551	1.66172	-1	2.58948	3.35183	0.931458
	Negative	-1	-0.180456	-0.21467	-1	-0.69897	-1	2.4057	1.50651	2.63605	3.4868	-0.886057
	Negative	1.42308	1.54494	1.51308	-1	-0.886057	1.8697	2.26029	1.70868	2.71425	4	1.47144
	Negative	1.51375	1.22583	1.07737	-0.468521	-0.113509	1.58647	2.67893	2.66984	3.50049	4	1.79837
	Negative	1.1186	1.31597	1.74515	-0.408935	-0.113509	-1	1.75082	2.2383	3.01832	2.95018	2.44761
	Negative	-0.585027	-0.0409586	-0.00877392	-1	-0.09691	-1	1.29688	-1	1.19507	2.40164	-1
	Negative	1.70535	1.2634	1.53605	-0.619789	-0.107905	-1	1.48416	1.10003	2.97736	3.57471	0.322219
	Negative	0.285557	0.404834	0.342423	-0.408935	-0.113509	1.04376	1.20466	1.76975	3.00337	3.16685	1.53275
	Negative	2.18848	1.83683	2.39178	-0.221849	-0.102373	1.34104	2.62477	1.60097	3.38483	3.51708	1.90854
	Negative	0.409933	1.59229	0.977724	-1	-1.39794	1.6583	1.89042	2.01389	3.56538	3.56231	0.89487
	Positive	-0.79588	0.0934217	0.324282	-0.619789	-0.0861861	-1	-1	-1	1.32056	3.06203	-1
	Positive	-0.236572	0.212188	0.045323	-0.468521	-0.130768	-1	1.57101	0.501059	2.23787	2.19212	-1
	Positive	-1.22185	0.0128372	0.176091	-0.468521	-0.107905	-1	1.71341	1.33001	2.81889	3.57397	1.7605
	Positive	-1.22185	-0.173925	-1	-0.853872	-0.130768	-1	-1	-1	2.04833	3.41079	-1
	Positive	1.06595	1.89409	1.14333	-0.356547	-0.119186	1.13862	2.17762	1.87052	2.57103	3.14213	-1
	Positive	-0.09691	0.296665	-0.585027	-1	-0.130768	-1	-1	-1	2.18616	3.1561	-1
	Positive	-1	-1	-1	-1	-1.39794	-1	1.60959	1.36754	3.34843	3.56232	2.16679
	Positive	1.68296	1.55413	1.49094	-0.30103	-0.107905	1.43854	2.9747	1.98856	3.41872	4	2.06266
	Positive	-0.443697	0.0569049	-0.387216	-0.619789	-0.107905	-1	-1	-1	2.33858	2.89137	-1
	Positive	1.79204	1.48302	1.08493	-0.327902	-0.107905	1.58647	3.35289	2.33592	3.67161	4	0.143015

## Sheet: Figure 6b
Figure 6b
	HIV status	IL-10	Flt-3L	EGF	GM-CSF	IL-3	Eotaxin	GRO-alpha	IP-10	IL-2	IL-4	IL-6	IL-12p70
	Negative	1.45924	1.45591	0.765669	0.642465	-0.113509	2.22945	3.44463	3.57508	-0.356547	0.923762	-1	-1
	Negative	1.23805	-1	1.88355	-0.376751	-0.130768	1.83385	3.67138	3.23128	-0.853872	1.6169	-1	-1
	Negative	1.23805	-1	2.22518	-0.376751	-0.130768	2.055	3.6875	2.71857	-1	1.64542	-1	-1
	Negative	0.586587	0.835056	1.47654	0.506505	-0.107905	2.04692	4	3.13526	-0.0457575	1.74421	0.201397	-0.124939
	Negative	-0.443697	-1	1.00087	-1	-0.130768	1.7644	3.56217	2.58114	-1.30103	1.64542	0.630428	-1
	Negative	0.686636	-1	1.75182	0.419956	-0.124939	1.6067	4	3.38897	-0.408935	1.78654	1.35334	-1
	Negative	1.57043	-1	1.47553	-0.0222764	-0.136677	2.09191	3.3679	2.94922	-0.585027	1.89376	0.431364	0.475671
	Negative	0.201397	-1	1.64197	-1	-0.136677	1.68006	3.24683	1.39585	-1.30103	1.09377	-1	-0.552842
	Negative	1.68708	-1.22185	-1	0.176091	-0.130768	2.12824	3.62616	3.17416	-0.356547	1.51851	0.885361	0.50515
	Negative	1.61151	-1	1.98059	0.0334238	-1.69897	1.83174	3.92235	2.94045	-1	1.92101	-0.376751	-1
	Negative	1.70961	1.33686	1.7091	1.24105	-0.60206	1.74873	4.94062	2.52769	-0.327902	2.06187	0.837588	-0.124939
	Negative	0.503791	1.71883	1.33826	0.620136	-1.39794	2.27339	3.58324	2.92776	-1	2.17903	0.431364	-1
	Negative	1.01199	-1	2.3061	-1	-1.39794	1.97946	4.71606	3.10694	-1	1.98744	0.919601	-1
	Negative	0.933487	-1	1.27784	-0.0222764	-0.124939	2.11113	4	2.45773	-0.408935	1.78654	0.711807	-1
	Negative	0.742725	-1	1.05767	-1	-0.130768	2.04143	3.45825	1.98439	-0.721246	1.39252	0.255273	-1
	Negative	0.459392	-1	1.35005	0.176091	-0.130768	1.78118	3.5344	2.2467	-1.30103	1.73296	-1	-1
	Negative	1.29645	-1	1.61034	0.313867	-0.0705811	1.84844	3.70864	2.4064	-0.0861861	1.81584	1.96194	0.993877
	Negative	0.96708	-1	1.84073	0.0863598	-0.124939	1.86481	3.85825	2.33806	-0.468521	1.67219	-0.251812	-1
	Negative	1.50106	-1	-1	-0.0222764	-0.130768	1.99454	3.48231	2.85611	-0.721246	1.8776	1.37051	-1
	Negative	1.40432	-1	0.630428	0.0334238	-2	2.29177	3.45927	2.22681	-1	1.30835	0.501059	-1
	Positive	1.38828	1.43345	1.78168	0.176091	-0.09691	1.79775	4	2.59964	-0.376751	1.72148	0.854913	-1
	Positive	1.05461	-1	2.01749	0.313867	-0.113509	1.39829	4	3.12755	-0.721246	1.72148	-0.0861861	0.0530784
	Positive	1.17114	-1	1.39863	0.313867	-0.09691	1.90493	3.72289	3.58943	-0.619789	1.67219	0.217484	-1
	Positive	1.17114	-1	0.79588	-0.376751	-0.130768	1.78362	3.5185	2.87696	-0.853872	1.39252	0.843233	-1
	Positive	1.43965	1.20871	1.27784	0.937518	-0.119186	1.99577	3.42354	3.424	-0.0861861	3.44475	-1	-1
	Positive	2.93009	0.11059	0.890421	-0.376751	-0.124939	1.7653	3.3262	2.7108	-0.721246	1.69749	0.694605	-1
	Positive	1.22376	-1	2.34645	-1	-1.69897	1.75089	4.37555	2.78907	-1	2.06187	2.03068	0.167317
	Positive	1.27231	1.58377	1.1364	0.698101	-0.124939	2.19584	3.36469	3.68369	-0.408935	1.39252	2.70935	0.475671
	Positive	1.46464	-1	1.8446	-0.376751	-0.130768	1.79155	3.63864	2.78357	-0.853872	1.64542	0.961895	-1
	Positive	2.12186	-1	1.45378	0.642465	-0.124939	1.70646	3.44627	3.19608	0.143015	1.43854	0.414973	-1

## Sheet: Supplementary Figure 1
Supplementary Figure 1
	WHO/NIBSC Panel	Historical Controls
	2.3	0.280252
	1.1	0.283816
	1.7	0.288647
	0.7	0.291388
	0.3	0.291388
	4.9	0.293244
		0.297619
		0.30438
		0.308092
		0.308092
		0.315217
		0.317029
		0.317372
		0.319228
		0.32294
		0.33222
		0.334076
		0.334541
		0.337788
		0.338164
		0.338164
		0.339644
		0.342995
		0.347068
		0.352635
		0.354491
		0.356347
		0.361915
		0.373051
		0.373051
		0.376812
		0.38285
		0.386473
		0.390097
		0.391611
		0.394928
		0.395323
		0.397343
		0.399035
		0.399035
		0.404603
		0.410171
		0.419451
		0.423163
		0.423163
		0.426875
		0.428731
		0.432442
		0.434298
		0.436154
		0.439614
		0.439866
		0.455314
		0.456522
		0.460282
		0.465839
		0.46585
		0.46585
		0.466184
		0.471418
		0.476986
		0.488122
		0.492754
		0.50297
		0.507246
		0.527778
		0.530809
		0.543801
		0.545657
		0.551225
		0.555124
		0.561594
		0.565217
		0.578502
		0.586488
		0.588344
		0.594203
		0.595768
		0.597624
		0.614328
		0.623188
		0.62732
		0.634744
		0.638456
		0.645704
		0.651448
		0.653304
		0.65516
		0.657016
		0.665459
		0.666295
		0.681143
		0.687112
		0.690821
		0.700483
		0.714551
		0.719807
		0.731884
		0.747585
		0.750146
		0.759662
		0.77023
		0.777654
		0.77951
		0.786934
		0.78879
		0.834541
		0.853749
		0.859317
		0.896437
		0.898293
		0.916852
		0.926329
		0.95026
		0.966184
		0.974388
		0.980849
		0.987379
		0.998515
		0.998515
		1.0157
		1.0412
		1.04952
		1.06159
		1.09131
		1.14857
		1.28248
		1.30475
		1.40459
		1.5683
		1.80215
		1.82628
